# Supplementary material for: Roles of gut microbiota in atrial fibrillation: insights from Mendelian randomization analysis and genetic data from over 430,000 cohort study participants
Source: Cardiovasc Diabetol. 2023 Nov 8;22:306. doi: 10.1186/s12933-023-02045-6 (PMC10633980; doi:10.1186/s12933-023-02045-6)
Supplement: Supplementary file 1 — Supplementary Material 1 [file 12933_2023_2045_MOESM1_ESM.xlsx]

## Sheet: suptable 3
Sup table 3. Instrumental variables of gut microbiota.
exposure	SNP	effect_allele	other_allele	beta	effect allele frequency	chronome	position	sample size	standard error	p value	rsq	F_stat
p__Actinobacteria	rs12955365	G	T	-0.0871341	0.394177	18	75219184	7727	0.0190617	4.85019e-06	-0.0519387	20.8956
p__Actinobacteria	rs182549	T	C	-0.139992	0.756083	2	136616754	7727	0.0191018	2.32292e-13	-0.0830953	53.7107
p__Actinobacteria	rs318801	A	G	-0.103537	0.176296	5	55410143	7727	0.023416	9.79498e-06	-0.0502442	19.551
p__Actinobacteria	rs35344390	T	C	0.0894152	0.236588	5	79628446	7727	0.0191949	3.18875e-06	0.0529257	21.6995
p__Actinobacteria	rs6044857	G	A	0.0799453	0.389459	20	17496742	7727	0.0168999	2.23929e-06	0.0537444	22.378
p__Actinobacteria	rs61939486	C	T	-0.125014	0.149904	12	119663906	7727	0.0235191	1.06422e-07	-0.0603662	28.2535
p__Actinobacteria	rs74452406	T	C	-0.150322	0.0727759	3	63012872	7727	0.03268	4.2285e-06	-0.0522634	21.1584
p__Actinobacteria	rs795981	T	C	-0.119768	0.119956	4	140802689	7727	0.0269254	8.66137e-06	-0.0505446	19.786
p__Actinobacteria	rs926010	A	C	0.104148	0.76559	15	24038174	7727	0.0205103	3.81794e-07	0.0576772	25.7842
p__Actinobacteria.c__Actinobacteria	rs12955365	G	T	-0.087128	0.394177	18	75219184	7727	0.0190616	4.85735e-06	-0.0519352	20.8927
p__Actinobacteria.c__Actinobacteria	rs182549	T	C	-0.139995	0.756083	2	136616754	7727	0.0191017	2.32064e-13	-0.0830968	53.7127
p__Actinobacteria.c__Actinobacteria	rs318801	A	G	-0.103544	0.176296	5	55410143	7727	0.023416	9.78114e-06	-0.0502477	19.5537
p__Actinobacteria.c__Actinobacteria	rs35344390	T	C	0.0894189	0.236588	5	79628446	7727	0.0191949	3.18561e-06	0.052928	21.7014
p__Actinobacteria.c__Actinobacteria	rs6044857	G	A	0.0799424	0.389459	20	17496742	7727	0.0168998	2.2411e-06	0.0537425	22.3764
p__Actinobacteria.c__Actinobacteria	rs61939486	C	T	-0.125022	0.149904	12	119663906	7727	0.0235191	1.06219e-07	-0.0603702	28.2572
p__Actinobacteria.c__Actinobacteria	rs74452406	T	C	-0.150306	0.0727759	3	63012872	7727	0.0326799	4.2381e-06	-0.0522581	21.154
p__Actinobacteria.c__Actinobacteria	rs795981	T	C	-0.119776	0.119956	4	140802689	7727	0.0269253	8.64958e-06	-0.0505479	19.7886
p__Actinobacteria.c__Actinobacteria	rs926010	A	C	0.104151	0.76559	15	24038174	7727	0.0205103	3.81448e-07	0.0576792	25.786
p__Actinobacteria.c__Actinobacteria.o__Actinomycetales	rs13236023	A	G	0.136667	0.438839	7	21591664	2367	0.0305984	7.95216e-06	0.0914586	19.9493
p__Actinobacteria.c__Actinobacteria.o__Actinomycetales	rs7334276	C	T	0.196266	0.152166	13	43399563	2367	0.0428465	4.6348e-06	0.0937769	20.9826
p__Actinobacteria.c__Actinobacteria.o__Actinomycetales	rs888195	C	G	0.159694	0.335821	12	2834412	2367	0.031906	5.58235e-07	0.102379	25.0514
p__Actinobacteria.c__Actinobacteria.o__Actinomycetales.f__Micrococcaceae	rs17049177	A	G	-0.259548	0.110945	2	129915467	1959	0.0538955	1.46641e-06	-0.108221	23.1915
p__Actinobacteria.c__Actinobacteria.o__Actinomycetales.f__Micrococcaceae	rs616801	A	G	0.247127	0.119849	1	95011698	1959	0.0529429	3.04427e-06	0.104933	21.7885
p__Actinobacteria.c__Actinobacteria.o__Actinomycetales.f__Micrococcaceae	rs709159	A	C	-0.173535	0.759341	3	12481203	1959	0.0376231	3.97942e-06	-0.103702	21.2747
p__Actinobacteria.c__Actinobacteria.o__Actinomycetales.f__Micrococcaceae	rs80010435	A	G	-0.324559	0.0533435	9	140767792	1959	0.0731352	9.08874e-06	-0.0998153	19.694
p__Actinobacteria.c__Actinobacteria.o__Actinomycetales.f__Micrococcaceae	rs888195	C	G	0.165585	0.331862	12	2834412	1959	0.0339776	1.09715e-06	0.1095	23.7497
p__Actinobacteria.c__Actinobacteria.o__Actinomycetales.f__Micrococcaceae	rs9268614	G	T	-0.186289	0.200868	6	32402778	1959	0.0404122	4.03198e-06	-0.103642	21.2496
p__Actinobacteria.c__Actinobacteria.o__Actinomycetales.f__Micrococcaceae.g__Rothia	rs17049177	A	G	-0.258588	0.110945	2	129915467	1959	0.0535065	1.34601e-06	-0.1086	23.3563
p__Actinobacteria.c__Actinobacteria.o__Actinomycetales.f__Micrococcaceae.g__Rothia	rs616801	A	G	0.247295	0.119849	1	95011698	1959	0.0525607	2.53952e-06	0.105759	22.1364
p__Actinobacteria.c__Actinobacteria.o__Actinomycetales.f__Micrococcaceae.g__Rothia	rs709159	A	C	-0.173838	0.759341	3	12481203	1959	0.0373515	3.25384e-06	-0.104629	21.6607
p__Actinobacteria.c__Actinobacteria.o__Actinomycetales.f__Micrococcaceae.g__Rothia	rs80010435	A	G	-0.324347	0.0533435	9	140767792	1959	0.0726073	7.92735e-06	-0.100469	19.9553
p__Actinobacteria.c__Actinobacteria.o__Actinomycetales.f__Micrococcaceae.g__Rothia	rs888195	C	G	0.165638	0.331862	12	2834412	1959	0.0337323	9.09073e-07	0.110321	24.1117
p__Actinobacteria.c__Actinobacteria.o__Actinomycetales.f__Micrococcaceae.g__Rothia	rs9268614	G	T	-0.185915	0.200868	6	32402778	1959	0.0401205	3.58804e-06	-0.10418	21.4732
p__Actinobacteria.c__Actinobacteria.o__Actinomycetales.f__Micrococcaceae.g__Rothia.s__Rothia_mucilaginosa	rs1576176	C	A	-0.168022	0.27476	1	98911950	1895	0.0380378	9.99697e-06	-0.101006	19.512
p__Actinobacteria.c__Actinobacteria.o__Actinomycetales.f__Micrococcaceae.g__Rothia.s__Rothia_mucilaginosa	rs17049177	A	G	-0.266492	0.112621	2	129915467	1895	0.0540994	8.39435e-07	-0.112499	24.2652
p__Actinobacteria.c__Actinobacteria.o__Actinomycetales.f__Micrococcaceae.g__Rothia.s__Rothia_mucilaginosa	rs616801	A	G	0.239717	0.120176	1	95011698	1895	0.0533128	6.91071e-06	0.102798	20.2178
p__Actinobacteria.c__Actinobacteria.o__Actinomycetales.f__Micrococcaceae.g__Rothia.s__Rothia_mucilaginosa	rs888195	C	G	0.161843	0.332147	12	2834412	1895	0.034311	2.39405e-06	0.107783	22.2496
p__Actinobacteria.c__Actinobacteria.o__Bifidobacteriales	rs10455532	G	A	-0.0769356	0.552534	6	92883361	7252	0.0167272	4.23658e-06	-0.0539389	21.1547
p__Actinobacteria.c__Actinobacteria.o__Bifidobacteriales	rs10873640	T	C	0.0909807	0.759057	15	24025547	7252	0.0201028	6.01738e-06	0.0530776	20.4827
p__Actinobacteria.c__Actinobacteria.o__Bifidobacteriales	rs11732081	T	C	0.0783349	0.364727	4	62600906	7252	0.0174252	6.9406e-06	0.0527236	20.2095
p__Actinobacteria.c__Actinobacteria.o__Bifidobacteriales	rs12657170	C	T	0.0785189	0.46418	5	79643369	7252	0.0167389	2.72151e-06	0.0550071	22.0035
p__Actinobacteria.c__Actinobacteria.o__Bifidobacteriales	rs1546579	T	C	-0.0772113	0.405264	1	61319955	7252	0.0172048	7.19737e-06	-0.0526331	20.1401
p__Actinobacteria.c__Actinobacteria.o__Bifidobacteriales	rs182549	T	C	-0.153278	0.755025	2	136616754	7252	0.0196365	5.91372e-15	-0.0912914	60.9301
p__Actinobacteria.c__Actinobacteria.o__Bifidobacteriales	rs34823013	G	T	-0.0869105	0.661291	19	552579	7252	0.0194389	7.78729e-06	-0.0524364	19.9894
p__Actinobacteria.c__Actinobacteria.o__Bifidobacteriales	rs4472164	G	A	-0.125369	0.103173	4	168344708	7252	0.0275371	5.29496e-06	-0.053393	20.7275
p__Actinobacteria.c__Actinobacteria.o__Bifidobacteriales	rs4859454	T	C	0.122763	0.114125	4	77541509	7252	0.0263015	3.04838e-06	0.0547352	21.7859
p__Actinobacteria.c__Actinobacteria.o__Bifidobacteriales	rs61939486	C	T	-0.110897	0.148052	12	119663906	7252	0.0243794	5.39476e-06	-0.0533471	20.6918
p__Actinobacteria.c__Actinobacteria.o__Bifidobacteriales	rs74452406	T	C	-0.175989	0.0723787	3	63012872	7252	0.0339529	2.17947e-07	-0.0607628	26.867
p__Actinobacteria.c__Actinobacteria.o__Bifidobacteriales	rs77432108	T	A	0.0957298	0.183749	8	74446780	7252	0.0215477	8.88376e-06	0.052106	19.7376
p__Actinobacteria.c__Actinobacteria.o__Bifidobacteriales.f__Bifidobacteriaceae	rs10455532	G	A	-0.0769154	0.552534	6	92883361	7252	0.0167272	4.26097e-06	-0.0539249	21.1437
p__Actinobacteria.c__Actinobacteria.o__Bifidobacteriales.f__Bifidobacteriaceae	rs10873640	T	C	0.0909746	0.759057	15	24025547	7252	0.0201027	6.0257e-06	0.0530742	20.48
p__Actinobacteria.c__Actinobacteria.o__Bifidobacteriales.f__Bifidobacteriaceae	rs11732081	T	C	0.0783377	0.364727	4	62600906	7252	0.0174251	6.93518e-06	0.0527255	20.211
p__Actinobacteria.c__Actinobacteria.o__Bifidobacteriales.f__Bifidobacteriaceae	rs12657170	C	T	0.0785084	0.46418	5	79643369	7252	0.0167389	2.72976e-06	0.0549999	21.9977
p__Actinobacteria.c__Actinobacteria.o__Bifidobacteriales.f__Bifidobacteriaceae	rs1546579	T	C	-0.0772188	0.405264	1	61319955	7252	0.0172048	7.18218e-06	-0.0526384	20.1441
p__Actinobacteria.c__Actinobacteria.o__Bifidobacteriales.f__Bifidobacteriaceae	rs182549	T	C	-0.153302	0.755025	2	136616754	7252	0.0196364	5.85582e-15	-0.0913058	60.9495
p__Actinobacteria.c__Actinobacteria.o__Bifidobacteriales.f__Bifidobacteriaceae	rs34823013	G	T	-0.0869075	0.661291	19	552579	7252	0.0194389	7.79248e-06	-0.0524347	19.9881
p__Actinobacteria.c__Actinobacteria.o__Bifidobacteriales.f__Bifidobacteriaceae	rs4472164	G	A	-0.125353	0.103173	4	168344708	7252	0.027537	5.31006e-06	-0.053386	20.7221
p__Actinobacteria.c__Actinobacteria.o__Bifidobacteriales.f__Bifidobacteriaceae	rs4859454	T	C	0.122758	0.114125	4	77541509	7252	0.0263014	3.05125e-06	0.054733	21.7841
p__Actinobacteria.c__Actinobacteria.o__Bifidobacteriales.f__Bifidobacteriaceae	rs61939486	C	T	-0.110859	0.148052	12	119663906	7252	0.0243793	5.43506e-06	-0.0533288	20.6775
p__Actinobacteria.c__Actinobacteria.o__Bifidobacteriales.f__Bifidobacteriaceae	rs74452406	T	C	-0.176051	0.0723787	3	63012872	7252	0.0339528	2.15818e-07	-0.0607841	26.886
p__Actinobacteria.c__Actinobacteria.o__Bifidobacteriales.f__Bifidobacteriaceae	rs77432108	T	A	0.0957041	0.183749	8	74446780	7252	0.0215476	8.93282e-06	0.0520921	19.727
p__Actinobacteria.c__Actinobacteria.o__Bifidobacteriales.f__Bifidobacteriaceae.g__Bifidobacterium	rs10455532	G	A	-0.0769908	0.552592	6	92883361	7244	0.0167217	4.1397e-06	-0.0540249	21.199
p__Actinobacteria.c__Actinobacteria.o__Bifidobacteriales.f__Bifidobacteriaceae.g__Bifidobacterium	rs10873640	T	C	0.0909496	0.759129	15	24025547	7244	0.0200943	6.007e-06	0.0531111	20.486
p__Actinobacteria.c__Actinobacteria.o__Bifidobacteriales.f__Bifidobacteriaceae.g__Bifidobacterium	rs11732081	T	C	0.0774997	0.364923	4	62600906	7244	0.0174123	8.55231e-06	0.0522303	19.8102
p__Actinobacteria.c__Actinobacteria.o__Bifidobacteriales.f__Bifidobacteriaceae.g__Bifidobacterium	rs12657170	C	T	0.0770323	0.464323	5	79643369	7244	0.0167241	4.1034e-06	0.0540464	21.2159
p__Actinobacteria.c__Actinobacteria.o__Bifidobacteriales.f__Bifidobacteriaceae.g__Bifidobacterium	rs182549	T	C	-0.152231	0.754899	2	136616754	7244	0.0196209	8.5872e-15	-0.0907939	60.1959
p__Actinobacteria.c__Actinobacteria.o__Bifidobacteriales.f__Bifidobacteriaceae.g__Bifidobacterium	rs4472164	G	A	-0.125655	0.103149	4	168344708	7244	0.0275202	4.97346e-06	-0.0535764	20.8475
p__Actinobacteria.c__Actinobacteria.o__Bifidobacteriales.f__Bifidobacteriaceae.g__Bifidobacterium	rs4859454	T	C	0.120463	0.114251	4	77541509	7244	0.0262743	4.54372e-06	0.0537977	21.0206
p__Actinobacteria.c__Actinobacteria.o__Bifidobacteriales.f__Bifidobacteriaceae.g__Bifidobacterium	rs61939486	C	T	-0.108607	0.147975	12	119663906	7244	0.0243638	8.28371e-06	-0.0523104	19.8712
p__Actinobacteria.c__Actinobacteria.o__Bifidobacteriales.f__Bifidobacteriaceae.g__Bifidobacterium	rs72993945	A	G	-0.0818989	0.334215	18	77284465	7244	0.0181838	6.67006e-06	-0.0528515	20.2856
p__Actinobacteria.c__Actinobacteria.o__Bifidobacteriales.f__Bifidobacteriaceae.g__Bifidobacterium	rs74452406	T	C	-0.171486	0.0721825	3	63012872	7244	0.0340129	4.61197e-07	-0.0591418	25.4196
p__Actinobacteria.c__Actinobacteria.o__Bifidobacteriales.f__Bifidobacteriaceae.g__Bifidobacterium.s__Bifidobacterium_adolescentis	rs11986537	T	C	0.0995351	0.214997	8	106880649	6328	0.0214947	3.64448e-06	0.0581228	21.4433
p__Actinobacteria.c__Actinobacteria.o__Bifidobacteriales.f__Bifidobacteriaceae.g__Bifidobacterium.s__Bifidobacterium_adolescentis	rs144770262	A	G	0.165532	0.0673369	9	34067427	6328	0.0363538	5.27932e-06	0.0571555	20.7332
p__Actinobacteria.c__Actinobacteria.o__Bifidobacteriales.f__Bifidobacteriaceae.g__Bifidobacterium.s__Bifidobacterium_adolescentis	rs4110696	G	A	0.0844345	0.518612	9	95579816	6328	0.0184397	4.6731e-06	0.0574755	20.9668
p__Actinobacteria.c__Actinobacteria.o__Bifidobacteriales.f__Bifidobacteriaceae.g__Bifidobacterium.s__Bifidobacterium_adolescentis	rs4256405	C	T	-0.082761	0.548601	6	92885622	6328	0.0179317	3.92423e-06	-0.0579309	21.3015
p__Actinobacteria.c__Actinobacteria.o__Bifidobacteriales.f__Bifidobacteriaceae.g__Bifidobacterium.s__Bifidobacterium_adolescentis	rs4351047	G	A	0.0971883	0.36675	4	62600423	6328	0.0186404	1.84947e-07	0.065413	27.1844
p__Actinobacteria.c__Actinobacteria.o__Bifidobacteriales.f__Bifidobacteriaceae.g__Bifidobacterium.s__Bifidobacterium_adolescentis	rs4646215	G	A	0.14565	0.105415	13	99384317	6328	0.0317535	4.49908e-06	0.0575748	21.0395
p__Actinobacteria.c__Actinobacteria.o__Bifidobacteriales.f__Bifidobacteriaceae.g__Bifidobacterium.s__Bifidobacterium_adolescentis	rs4850073	C	A	0.0822314	0.553973	2	3668657	6328	0.018284	6.8773e-06	0.0564558	20.2271
p__Actinobacteria.c__Actinobacteria.o__Bifidobacteriales.f__Bifidobacteriaceae.g__Bifidobacterium.s__Bifidobacterium_adolescentis	rs6455422	G	A	0.111628	0.847819	6	169185589	6328	0.0246764	6.0775e-06	0.0567839	20.4636
p__Actinobacteria.c__Actinobacteria.o__Bifidobacteriales.f__Bifidobacteriaceae.g__Bifidobacterium.s__Bifidobacterium_adolescentis	rs6754311	C	T	0.155851	0.251472	2	136707982	6328	0.020817	7.06245e-14	0.0937153	56.0507
p__Actinobacteria.c__Actinobacteria.o__Bifidobacteriales.f__Bifidobacteriaceae.g__Bifidobacterium.s__Bifidobacterium_adolescentis	rs74394156	T	C	0.184682	0.0554058	14	55666085	6328	0.0400043	3.90145e-06	0.0579461	21.3127
p__Actinobacteria.c__Actinobacteria.o__Bifidobacteriales.f__Bifidobacteriaceae.g__Bifidobacterium.s__Bifidobacterium_adolescentis	rs8045380	T	C	0.103317	0.302176	16	85669376	6328	0.0224329	4.11305e-06	0.0578087	21.2114
p__Actinobacteria.c__Actinobacteria.o__Bifidobacteriales.f__Bifidobacteriaceae.g__Bifidobacterium.s__Bifidobacterium_bifidum	rs10506461	A	G	-0.155664	0.301291	12	63451202	2041	0.0346141	6.88788e-06	-0.0991021	20.2241
p__Actinobacteria.c__Actinobacteria.o__Bifidobacteriales.f__Bifidobacteriaceae.g__Bifidobacterium.s__Bifidobacterium_bifidum	rs11630244	G	A	0.245762	0.905194	15	60021637	2041	0.0532982	4.00594e-06	0.101588	21.262
p__Actinobacteria.c__Actinobacteria.o__Bifidobacteriales.f__Bifidobacteriaceae.g__Bifidobacterium.s__Bifidobacterium_bifidum	rs12512757	A	T	-0.149671	0.324977	4	166271012	2041	0.0334506	7.66347e-06	-0.0986057	20.02
p__Actinobacteria.c__Actinobacteria.o__Bifidobacteriales.f__Bifidobacteriaceae.g__Bifidobacterium.s__Bifidobacterium_bifidum	rs17453521	A	G	-0.249613	0.105451	2	9711055	2041	0.0536054	3.2164e-06	-0.102578	21.6829
p__Actinobacteria.c__Actinobacteria.o__Bifidobacteriales.f__Bifidobacteriaceae.g__Bifidobacterium.s__Bifidobacterium_bifidum	rs4861647	C	T	0.208894	0.150116	4	185874675	2041	0.044876	3.24121e-06	0.102543	21.6682
p__Actinobacteria.c__Actinobacteria.o__Bifidobacteriales.f__Bifidobacteriaceae.g__Bifidobacterium.s__Bifidobacterium_bifidum	rs56249713	C	T	0.143906	0.418761	18	67533332	2041	0.0323284	8.532e-06	0.0981039	19.8148
p__Actinobacteria.c__Actinobacteria.o__Bifidobacteriales.f__Bifidobacteriaceae.g__Bifidobacterium.s__Bifidobacterium_bifidum	rs57711736	A	G	-0.154629	0.288477	2	172460954	2041	0.0348695	9.22834e-06	-0.0977355	19.6648
p__Actinobacteria.c__Actinobacteria.o__Bifidobacteriales.f__Bifidobacteriaceae.g__Bifidobacterium.s__Bifidobacterium_bifidum	rs59340188	T	C	0.321324	0.072011	18	74766684	2041	0.0616893	1.90123e-07	0.114592	27.131
p__Actinobacteria.c__Actinobacteria.o__Bifidobacteriales.f__Bifidobacteriaceae.g__Bifidobacterium.s__Bifidobacterium_bifidum	rs62555927	G	A	-0.340244	0.0606565	9	33875214	2041	0.0714205	1.89834e-06	-0.104919	22.6953
p__Actinobacteria.c__Actinobacteria.o__Bifidobacteriales.f__Bifidobacteriaceae.g__Bifidobacterium.s__Bifidobacterium_bifidum	rs722497	T	C	-0.152155	0.431651	1	30172044	2041	0.0316192	1.49351e-06	-0.105968	23.1563
p__Actinobacteria.c__Actinobacteria.o__Bifidobacteriales.f__Bifidobacteriaceae.g__Bifidobacterium.s__Bifidobacterium_bifidum	rs7334864	A	G	0.159013	0.340897	13	30941441	2041	0.0346593	4.47749e-06	0.101082	21.0487
p__Actinobacteria.c__Actinobacteria.o__Bifidobacteriales.f__Bifidobacteriaceae.g__Bifidobacterium.s__Bifidobacterium_bifidum	rs76631862	T	G	-0.303243	0.0707669	3	193922574	2041	0.0683874	9.2415e-06	-0.0977288	19.6621
p__Actinobacteria.c__Actinobacteria.o__Bifidobacteriales.f__Bifidobacteriaceae.g__Bifidobacterium.s__Bifidobacterium_bifidum	rs849116	C	T	-0.169775	0.733871	2	206025813	2041	0.0354719	1.69998e-06	-0.105403	22.9074
p__Actinobacteria.c__Actinobacteria.o__Bifidobacteriales.f__Bifidobacteriaceae.g__Bifidobacterium.s__Bifidobacterium_bifidum	rs9525230	G	A	-0.153082	0.65034	13	114827500	2041	0.0335192	4.94798e-06	-0.100626	20.8573
p__Actinobacteria.c__Actinobacteria.o__Bifidobacteriales.f__Bifidobacteriaceae.g__Bifidobacterium.s__Bifidobacterium_bifidum	rs9848175	G	A	0.315157	0.0591492	3	8743076	2041	0.068015	3.5928e-06	0.10208	21.4707
p__Actinobacteria.c__Actinobacteria.o__Bifidobacteriales.f__Bifidobacteriaceae.g__Bifidobacterium.s__Bifidobacterium_catenulatum	rs12580899	C	G	-0.252223	0.16696	12	125409716	1138	0.0546145	3.86992e-06	-0.135753	21.3282
p__Actinobacteria.c__Actinobacteria.o__Bifidobacteriales.f__Bifidobacteriaceae.g__Bifidobacterium.s__Bifidobacterium_catenulatum	rs35948646	A	G	0.220754	0.261115	3	132512280	1138	0.0469154	2.5341e-06	0.138265	22.1405
p__Actinobacteria.c__Actinobacteria.o__Bifidobacteriales.f__Bifidobacteriaceae.g__Bifidobacterium.s__Bifidobacterium_catenulatum	rs6953241	G	A	-0.280431	0.143714	7	6203231	1138	0.0610176	4.30887e-06	-0.135108	21.1223
p__Actinobacteria.c__Actinobacteria.o__Bifidobacteriales.f__Bifidobacteriaceae.g__Bifidobacterium.s__Bifidobacterium_catenulatum	rs76993859	G	A	-0.379147	0.0665616	9	26245338	1138	0.0842051	6.71073e-06	-0.132416	20.274
p__Actinobacteria.c__Actinobacteria.o__Bifidobacteriales.f__Bifidobacteriaceae.g__Bifidobacterium.s__Bifidobacterium_catenulatum	rs79651411	C	T	-0.354719	0.0809987	5	106428974	1138	0.0802928	9.97046e-06	-0.129963	19.5171
p__Actinobacteria.c__Actinobacteria.o__Bifidobacteriales.f__Bifidobacteriaceae.g__Bifidobacterium.s__Bifidobacterium_catenulatum	rs80133499	A	C	0.388075	0.078645	18	6265012	1138	0.0868196	7.82552e-06	0.131469	19.98
p__Actinobacteria.c__Actinobacteria.o__Bifidobacteriales.f__Bifidobacteriaceae.g__Bifidobacterium.s__Bifidobacterium_longum	rs10033190	C	T	0.0978871	0.751453	4	118215853	6650	0.0207273	2.32815e-06	0.0578244	22.3032
p__Actinobacteria.c__Actinobacteria.o__Bifidobacteriales.f__Bifidobacteriaceae.g__Bifidobacterium.s__Bifidobacterium_longum	rs10843776	G	T	-0.0925649	0.257126	12	30699515	6650	0.0205387	6.57958e-06	-0.0551907	20.3117
p__Actinobacteria.c__Actinobacteria.o__Bifidobacteriales.f__Bifidobacteriaceae.g__Bifidobacterium.s__Bifidobacterium_longum	rs11786426	G	A	0.0825932	0.349925	8	74432076	6650	0.0184837	7.8794e-06	0.0547216	19.9669
p__Actinobacteria.c__Actinobacteria.o__Bifidobacteriales.f__Bifidobacteriaceae.g__Bifidobacterium.s__Bifidobacterium_longum	rs13264085	A	T	0.0990459	0.195272	8	127678826	6650	0.0223532	9.38219e-06	0.0542638	19.6333
p__Actinobacteria.c__Actinobacteria.o__Bifidobacteriales.f__Bifidobacteriaceae.g__Bifidobacterium.s__Bifidobacterium_longum	rs13391731	G	A	-0.0876715	0.321654	2	35127980	6650	0.018818	3.17875e-06	-0.0570469	21.7055
p__Actinobacteria.c__Actinobacteria.o__Bifidobacteriales.f__Bifidobacteriaceae.g__Bifidobacterium.s__Bifidobacterium_longum	rs1446585	G	A	0.115634	0.22812	2	136407479	6650	0.0209054	3.1787e-08	0.0676838	30.5953
p__Actinobacteria.c__Actinobacteria.o__Bifidobacteriales.f__Bifidobacteriaceae.g__Bifidobacterium.s__Bifidobacterium_longum	rs6546996	G	A	-0.122113	0.125529	2	75637636	6650	0.0273032	7.73231e-06	-0.0547708	20.0029
p__Actinobacteria.c__Actinobacteria.o__Bifidobacteriales.f__Bifidobacteriaceae.g__Bifidobacterium.s__Bifidobacterium_longum	rs6780177	T	C	0.128654	0.133534	3	21647818	6650	0.0263775	1.07481e-06	0.059713	23.7893
p__Actinobacteria.c__Actinobacteria.o__Bifidobacteriales.f__Bifidobacteriaceae.g__Bifidobacterium.s__Bifidobacterium_longum	rs73412051	A	G	0.155347	0.0787996	12	119644004	6650	0.0334656	3.45062e-06	0.0568403	21.5481
p__Actinobacteria.c__Actinobacteria.o__Bifidobacteriales.f__Bifidobacteriaceae.g__Bifidobacterium.s__Bifidobacterium_longum	rs77019567	A	T	0.177891	0.0533973	12	102075870	6650	0.0397631	7.68517e-06	0.0547868	20.0146
p__Actinobacteria.c__Actinobacteria.o__Bifidobacteriales.f__Bifidobacteriaceae.g__Bifidobacterium.s__Bifidobacterium_longum	rs7761703	T	A	-0.155642	0.0990624	6	1602451	6650	0.0311847	6.00741e-07	-0.0610982	24.9099
p__Actinobacteria.c__Actinobacteria.o__Coriobacteriales	rs11652058	A	G	0.0912553	0.217003	17	64584932	7685	0.0199153	4.60179e-06	0.0522051	20.9963
p__Actinobacteria.c__Actinobacteria.o__Coriobacteriales	rs2849714	C	T	0.122786	0.10702	21	43208598	7685	0.0269752	5.31872e-06	0.0518601	20.7189
p__Actinobacteria.c__Actinobacteria.o__Coriobacteriales	rs28806584	C	G	-0.08201	0.696357	3	68010971	7685	0.017878	4.49212e-06	-0.0522624	21.0425
p__Actinobacteria.c__Actinobacteria.o__Coriobacteriales	rs2907732	A	C	0.0825064	0.606662	7	153780749	7685	0.0175735	2.66686e-06	0.0534863	22.0425
p__Actinobacteria.c__Actinobacteria.o__Coriobacteriales	rs4234207	G	A	0.118166	0.86877	3	194731909	7685	0.0242532	1.10364e-06	0.0554996	23.7383
p__Actinobacteria.c__Actinobacteria.o__Coriobacteriales	rs6793441	A	C	0.0834256	0.323931	3	8775223	7685	0.0186693	7.87371e-06	0.0509145	19.9683
p__Actinobacteria.c__Actinobacteria.o__Coriobacteriales	rs77502228	T	A	-0.160699	0.0575034	2	140505773	7685	0.0353101	5.3371e-06	-0.0518519	20.7123
p__Actinobacteria.c__Actinobacteria.o__Coriobacteriales	rs7831606	A	T	-0.0995627	0.163846	8	128455694	7685	0.0221652	7.06067e-06	-0.0511788	20.1767
p__Actinobacteria.c__Actinobacteria.o__Coriobacteriales	rs78362376	G	C	0.123064	0.105462	8	106944849	7685	0.026639	3.84299e-06	0.0526315	21.3416
p__Actinobacteria.c__Actinobacteria.o__Coriobacteriales.f__Coriobacteriaceae	rs11652058	A	G	0.0912383	0.217003	17	64584932	7685	0.0199153	4.6208e-06	0.0521953	20.9884
p__Actinobacteria.c__Actinobacteria.o__Coriobacteriales.f__Coriobacteriaceae	rs2849714	C	T	0.122785	0.10702	21	43208598	7685	0.0269753	5.32008e-06	0.0518595	20.7185
p__Actinobacteria.c__Actinobacteria.o__Coriobacteriales.f__Coriobacteriaceae	rs28806584	C	G	-0.0819916	0.696357	3	68010971	7685	0.017878	4.51455e-06	-0.0522506	21.0329
p__Actinobacteria.c__Actinobacteria.o__Coriobacteriales.f__Coriobacteriaceae	rs2907732	A	C	0.082498	0.606662	7	153780749	7685	0.0175735	2.67321e-06	0.0534808	22.0379
p__Actinobacteria.c__Actinobacteria.o__Coriobacteriales.f__Coriobacteriaceae	rs4234207	G	A	0.118163	0.86877	3	194731909	7685	0.0242532	1.10444e-06	0.0554979	23.7369
p__Actinobacteria.c__Actinobacteria.o__Coriobacteriales.f__Coriobacteriaceae	rs6793441	A	C	0.0834386	0.323931	3	8775223	7685	0.0186694	7.84841e-06	0.0509223	19.9744
p__Actinobacteria.c__Actinobacteria.o__Coriobacteriales.f__Coriobacteriaceae	rs77502228	T	A	-0.160702	0.0575034	2	140505773	7685	0.0353101	5.33501e-06	-0.0518528	20.7131
p__Actinobacteria.c__Actinobacteria.o__Coriobacteriales.f__Coriobacteriaceae	rs7831606	A	T	-0.0995338	0.163846	8	128455694	7685	0.0221652	7.10439e-06	-0.0511639	20.1649
p__Actinobacteria.c__Actinobacteria.o__Coriobacteriales.f__Coriobacteriaceae	rs78362376	G	C	0.123068	0.105462	8	106944849	7685	0.0266391	3.84031e-06	0.0526332	21.3429
p__Actinobacteria.c__Actinobacteria.o__Coriobacteriales.f__Coriobacteriaceae.g__Adlercreutzia	rs148883344	A	C	0.214048	0.0848704	2	16345561	3501	0.0456884	2.8001e-06	0.0789544	21.9489
p__Actinobacteria.c__Actinobacteria.o__Coriobacteriales.f__Coriobacteriaceae.g__Adlercreutzia	rs609909	C	G	-0.2575	0.946447	9	12866508	3501	0.0542358	2.05654e-06	-0.0800064	22.5415
p__Actinobacteria.c__Actinobacteria.o__Coriobacteriales.f__Coriobacteriaceae.g__Adlercreutzia	rs62529678	A	G	0.118961	0.286471	8	84315197	3501	0.0267512	8.70993e-06	0.0749663	19.7753
p__Actinobacteria.c__Actinobacteria.o__Coriobacteriales.f__Coriobacteriaceae.g__Adlercreutzia	rs72682613	T	C	-0.138041	0.186661	4	122877809	3501	0.0307687	7.24293e-06	-0.075628	20.128
p__Actinobacteria.c__Actinobacteria.o__Coriobacteriales.f__Coriobacteriaceae.g__Adlercreutzia	rs73546364	T	C	-0.218902	0.0705586	13	37318533	3501	0.0480583	5.24038e-06	-0.076776	20.7474
p__Actinobacteria.c__Actinobacteria.o__Coriobacteriales.f__Coriobacteriaceae.g__Adlercreutzia	rs7532302	T	C	-0.121914	0.667952	1	156659768	3501	0.0252893	1.43016e-06	-0.081228	23.2397
p__Actinobacteria.c__Actinobacteria.o__Coriobacteriales.f__Coriobacteriaceae.g__Adlercreutzia	rs9347737	G	A	-0.108741	0.422944	6	163740322	3501	0.0244454	8.65456e-06	-0.0749893	19.7875
p__Actinobacteria.c__Actinobacteria.o__Coriobacteriales.f__Coriobacteriaceae.g__Adlercreutzia.s__Adlercreutzia_equolifaciens	rs148883344	A	C	0.212645	0.0848704	2	16345561	3501	0.0457604	3.36913e-06	0.0783174	21.5939
p__Actinobacteria.c__Actinobacteria.o__Coriobacteriales.f__Coriobacteriaceae.g__Adlercreutzia.s__Adlercreutzia_equolifaciens	rs609909	C	G	-0.255589	0.946447	9	12866508	3501	0.0543213	2.53699e-06	-0.0792922	22.1383
p__Actinobacteria.c__Actinobacteria.o__Coriobacteriales.f__Coriobacteriaceae.g__Adlercreutzia.s__Adlercreutzia_equolifaciens	rs62529678	A	G	0.118588	0.286471	8	84315197	3501	0.0267934	9.59805e-06	0.0746158	19.5898
p__Actinobacteria.c__Actinobacteria.o__Coriobacteriales.f__Coriobacteriaceae.g__Adlercreutzia.s__Adlercreutzia_equolifaciens	rs72682613	T	C	-0.136352	0.186661	4	122877809	3501	0.0308172	9.66522e-06	-0.0745905	19.5765
p__Actinobacteria.c__Actinobacteria.o__Coriobacteriales.f__Coriobacteriaceae.g__Adlercreutzia.s__Adlercreutzia_equolifaciens	rs73546364	T	C	-0.221358	0.0705586	13	37318533	3501	0.0481341	4.2497e-06	-0.0775108	21.1488
p__Actinobacteria.c__Actinobacteria.o__Coriobacteriales.f__Coriobacteriaceae.g__Adlercreutzia.s__Adlercreutzia_equolifaciens	rs7532302	T	C	-0.122325	0.667952	1	156659768	3501	0.0253292	1.36931e-06	-0.081373	23.3233
p__Actinobacteria.c__Actinobacteria.o__Coriobacteriales.f__Coriobacteriaceae.g__Adlercreutzia.s__Adlercreutzia_equolifaciens	rs9347737	G	A	-0.108442	0.422944	6	163740322	3501	0.0244839	9.46293e-06	-0.0746671	19.6169
p__Actinobacteria.c__Actinobacteria.o__Coriobacteriales.f__Coriobacteriaceae.g__Collinsella	rs10070311	T	C	0.0770744	0.385612	5	79570013	7210	0.0171681	7.14273e-06	0.0528048	20.1546
p__Actinobacteria.c__Actinobacteria.o__Coriobacteriales.f__Coriobacteriaceae.g__Collinsella	rs11782083	G	C	-0.0977091	0.198507	8	20549398	7210	0.0213124	4.54817e-06	-0.0539217	21.0187
p__Actinobacteria.c__Actinobacteria.o__Coriobacteriales.f__Coriobacteriaceae.g__Collinsella	rs4075691	A	G	-0.100005	0.183928	15	92002949	7210	0.0224933	8.74821e-06	-0.0522959	19.767
p__Actinobacteria.c__Actinobacteria.o__Coriobacteriales.f__Coriobacteriaceae.g__Collinsella	rs4933278	T	C	-0.0835501	0.289958	10	84743037	7210	0.0186185	7.20685e-06	-0.0527825	20.1375
p__Actinobacteria.c__Actinobacteria.o__Coriobacteriales.f__Coriobacteriaceae.g__Collinsella	rs6099022	T	C	-0.104291	0.214132	20	54747624	7210	0.02185	1.81461e-06	-0.056131	22.782
p__Actinobacteria.c__Actinobacteria.o__Coriobacteriales.f__Coriobacteriaceae.g__Collinsella	rs7147611	A	G	-0.0806524	0.656676	14	95024931	7210	0.0178533	6.25717e-06	-0.0531346	20.4079
p__Actinobacteria.c__Actinobacteria.o__Coriobacteriales.f__Coriobacteriaceae.g__Collinsella	rs7831606	A	T	-0.1068	0.161897	8	128455694	7210	0.0229995	3.42404e-06	-0.0546132	21.5629
p__Actinobacteria.c__Actinobacteria.o__Coriobacteriales.f__Coriobacteriaceae.g__Collinsella.s__Collinsella_aerofaciens	rs11736801	T	C	-0.183639	0.0517446	4	72485401	7056	0.0411616	8.14199e-06	-0.0530448	19.9042
p__Actinobacteria.c__Actinobacteria.o__Coriobacteriales.f__Coriobacteriaceae.g__Collinsella.s__Collinsella_aerofaciens	rs17553786	T	C	0.165776	0.0624097	6	92192361	7056	0.0366453	6.07402e-06	0.0537844	20.4647
p__Actinobacteria.c__Actinobacteria.o__Coriobacteriales.f__Coriobacteriaceae.g__Collinsella.s__Collinsella_aerofaciens	rs386274	A	C	0.0990318	0.220805	20	55030081	7056	0.0203866	1.18767e-06	0.0577413	23.5971
p__Actinobacteria.c__Actinobacteria.o__Coriobacteriales.f__Coriobacteriaceae.g__Collinsella.s__Collinsella_aerofaciens	rs61877169	G	A	0.104615	0.166305	11	12272720	7056	0.0229385	5.09884e-06	0.0542216	20.7998
p__Actinobacteria.c__Actinobacteria.o__Coriobacteriales.f__Coriobacteriaceae.g__Collinsella.s__Collinsella_aerofaciens	rs61940669	A	G	0.146989	0.113419	12	128462574	7056	0.0326009	6.52197e-06	0.0536057	20.3286
p__Actinobacteria.c__Actinobacteria.o__Coriobacteriales.f__Coriobacteriaceae.g__Collinsella.s__Collinsella_aerofaciens	rs7147611	A	G	-0.0805696	0.655985	14	95024931	7056	0.0180507	8.06228e-06	-0.0530698	19.923
p__Actinobacteria.c__Actinobacteria.o__Coriobacteriales.f__Coriobacteriaceae.g__Collinsella.s__Collinsella_aerofaciens	rs72774015	A	G	0.177381	0.0511835	10	5138104	7056	0.0392824	6.31606e-06	0.0536863	20.39
p__Actinobacteria.c__Actinobacteria.o__Coriobacteriales.f__Coriobacteriaceae.g__Collinsella.s__Collinsella_aerofaciens	rs72845940	T	G	0.124891	0.125286	17	64585285	7056	0.0259236	1.45252e-06	0.0572671	23.2098
p__Actinobacteria.c__Actinobacteria.o__Coriobacteriales.f__Coriobacteriaceae.g__Collinsella.s__Collinsella_aerofaciens	rs7831606	A	T	-0.103329	0.160938	8	128455694	7056	0.0233385	9.53656e-06	-0.0526418	19.6021
p__Actinobacteria.c__Actinobacteria.o__Coriobacteriales.f__Coriobacteriaceae.g__Eggerthella	rs111842857	G	C	0.167244	0.252163	16	5455531	2000	0.0372849	7.27236e-06	0.0998488	20.1202
p__Actinobacteria.c__Actinobacteria.o__Coriobacteriales.f__Coriobacteriaceae.g__Eggerthella	rs141306664	G	A	-0.345674	0.0512882	2	103065467	2000	0.0727756	2.03549e-06	-0.105668	22.5612
p__Actinobacteria.c__Actinobacteria.o__Coriobacteriales.f__Coriobacteriaceae.g__Eggerthella	rs231723	G	A	-0.146563	0.392175	2	204739781	2000	0.0325733	6.81153e-06	-0.100156	20.2455
p__Actinobacteria.c__Actinobacteria.o__Coriobacteriales.f__Coriobacteriaceae.g__Eggerthella	rs35501864	G	A	-0.149949	0.41	14	37425905	2000	0.0321853	3.17876e-06	-0.103667	21.7055
p__Actinobacteria.c__Actinobacteria.o__Coriobacteriales.f__Coriobacteriaceae.g__Eggerthella	rs62358729	C	T	-0.181357	0.198663	5	39183334	2000	0.0403199	6.86088e-06	-0.100122	20.2316
p__Actinobacteria.c__Actinobacteria.o__Coriobacteriales.f__Coriobacteriaceae.g__Eggerthella	rs77214081	G	A	-0.340309	0.0503147	16	51193047	2000	0.0747294	5.26652e-06	-0.101354	20.7378
p__Actinobacteria.c__Actinobacteria.o__Coriobacteriales.f__Coriobacteriaceae.g__Eggerthella.s__Eggerthella_unclassified	rs1245457	T	G	-0.284764	0.92666	14	27666390	1868	0.0633653	6.98962e-06	-0.103476	20.1961
p__Actinobacteria.c__Actinobacteria.o__Coriobacteriales.f__Coriobacteriaceae.g__Eggerthella.s__Eggerthella_unclassified	rs141306664	G	A	-0.345992	0.0503485	2	103065467	1868	0.0762136	5.63178e-06	-0.104518	20.6094
p__Actinobacteria.c__Actinobacteria.o__Coriobacteriales.f__Coriobacteriaceae.g__Eggerthella.s__Eggerthella_unclassified	rs35315167	T	C	-0.341169	0.0508565	11	20188946	1868	0.0757681	6.70614e-06	-0.103677	20.2753
p__Actinobacteria.c__Actinobacteria.o__Coriobacteriales.f__Coriobacteriaceae.g__Gordonibacter	rs12637754	G	A	-0.295454	0.130241	3	69840865	1175	0.0665076	8.89565e-06	-0.128631	19.735
p__Actinobacteria.c__Actinobacteria.o__Coriobacteriales.f__Coriobacteriaceae.g__Gordonibacter	rs2966752	G	A	0.210409	0.594667	5	109401940	1175	0.0442046	1.93694e-06	0.137656	22.6566
p__Actinobacteria.c__Actinobacteria.o__Coriobacteriales.f__Coriobacteriaceae.g__Gordonibacter	rs62481637	C	T	0.3088	0.118952	8	3804179	1175	0.0667977	3.78399e-06	0.133766	21.3713
p__Actinobacteria.c__Actinobacteria.o__Coriobacteriales.f__Coriobacteriaceae.g__Gordonibacter	rs7553861	G	T	-0.206579	0.662171	1	25484633	1175	0.0450486	4.52482e-06	-0.132708	21.0286
p__Actinobacteria.c__Actinobacteria.o__Coriobacteriales.f__Coriobacteriaceae.g__Gordonibacter.s__Gordonibacter_pamelaeae	rs12637754	G	A	-0.295809	0.130241	3	69840865	1175	0.0665444	8.77701e-06	-0.128714	19.7607
p__Actinobacteria.c__Actinobacteria.o__Coriobacteriales.f__Coriobacteriaceae.g__Gordonibacter.s__Gordonibacter_pamelaeae	rs2966752	G	A	0.209792	0.594667	5	109401940	1175	0.044229	2.10249e-06	0.137185	22.499
p__Actinobacteria.c__Actinobacteria.o__Coriobacteriales.f__Coriobacteriaceae.g__Gordonibacter.s__Gordonibacter_pamelaeae	rs62481637	C	T	0.310466	0.118952	8	3804179	1175	0.0668346	3.3961e-06	0.134402	21.5787
p__Actinobacteria.c__Actinobacteria.o__Coriobacteriales.f__Coriobacteriaceae.g__Gordonibacter.s__Gordonibacter_pamelaeae	rs7553861	G	T	-0.205731	0.662171	1	25484633	1175	0.0450735	5.01052e-06	-0.132101	20.8333
p__Bacteroidetes	rs10158939	A	G	0.080857	0.375746	1	242223343	7737	0.0174673	3.67349e-06	0.0525607	21.4281
p__Bacteroidetes	rs1023692	C	T	-0.0986518	0.771301	2	67868756	7737	0.0198976	7.1233e-07	-0.056284	24.5815
p__Bacteroidetes	rs10836532	T	G	0.0838952	0.351076	11	4745154	7737	0.0175508	1.75181e-06	0.0542712	22.8497
p__Bacteroidetes	rs11657406	T	G	-0.10175	0.166085	17	7249870	7737	0.0218457	3.19777e-06	-0.052885	21.6941
p__Bacteroidetes	rs13283363	G	A	0.164662	0.0863951	9	34842242	7737	0.0311082	1.20183e-07	0.0600765	28.0182
p__Bacteroidetes	rs2603095	T	G	-0.0852199	0.743202	4	177175752	7737	0.0186016	4.62037e-06	-0.0520203	20.9885
p__Bacteroidetes	rs2698177	G	A	-0.171532	0.945889	18	68747115	7737	0.0364749	2.5669e-06	-0.0533951	22.1158
p__Bacteroidetes	rs2807619	T	C	0.129821	0.0891517	1	60448209	7737	0.0288402	6.75147e-06	0.0511149	20.2624
p__Bacteroidetes	rs28538857	T	C	0.176793	0.0530423	15	87689365	7737	0.0392322	6.59621e-06	0.0511708	20.3069
p__Bacteroidetes	rs73098732	A	G	0.0995841	0.170003	7	43503949	7737	0.0218816	5.33815e-06	0.0516773	20.712
p__Bacteroidetes	rs74949229	A	G	0.147336	0.0938822	10	9526946	7737	0.0284367	2.20486e-07	0.0588093	26.8446
p__Bacteroidetes	rs783253	C	T	-0.0834354	0.72146	17	72498434	7737	0.0188585	9.67639e-06	-0.0502416	19.5743
p__Bacteroidetes	rs9843097	T	C	0.0867353	0.240726	3	150197676	7737	0.0190768	5.45107e-06	0.0516274	20.6719
p__Bacteroidetes.c__Bacteroidia	rs10158939	A	G	0.0808326	0.375746	1	242223343	7737	0.0174673	3.69857e-06	0.0525447	21.415
p__Bacteroidetes.c__Bacteroidia	rs1023692	C	T	-0.0986975	0.771301	2	67868756	7737	0.0198976	7.03982e-07	-0.0563099	24.6042
p__Bacteroidetes.c__Bacteroidia	rs10836532	T	G	0.0839484	0.351076	11	4745154	7737	0.0175508	1.72564e-06	0.0543054	22.8786
p__Bacteroidetes.c__Bacteroidia	rs11657406	T	G	-0.101748	0.166085	17	7249870	7737	0.0218457	3.19968e-06	-0.0528836	21.6929
p__Bacteroidetes.c__Bacteroidia	rs13283363	G	A	0.164596	0.0863951	9	34842242	7737	0.0311082	1.2161e-07	0.0600521	27.9953
p__Bacteroidetes.c__Bacteroidia	rs2603095	T	G	-0.085223	0.743202	4	177175752	7737	0.0186016	4.61691e-06	-0.052022	20.99
p__Bacteroidetes.c__Bacteroidia	rs2698177	G	A	-0.171794	0.945889	18	68747115	7737	0.036475	2.47806e-06	-0.0534764	22.1834
p__Bacteroidetes.c__Bacteroidia	rs2807619	T	C	0.129912	0.0891517	1	60448209	7737	0.0288403	6.65214e-06	0.0511505	20.2908
p__Bacteroidetes.c__Bacteroidia	rs28538857	T	C	0.176942	0.0530423	15	87689365	7737	0.0392323	6.47962e-06	0.0512137	20.341
p__Bacteroidetes.c__Bacteroidia	rs73098732	A	G	0.0995528	0.170003	7	43503949	7737	0.0218817	5.37475e-06	0.051661	20.6989
p__Bacteroidetes.c__Bacteroidia	rs74949229	A	G	0.147428	0.0938822	10	9526946	7737	0.0284368	2.16689e-07	0.058846	26.8782
p__Bacteroidetes.c__Bacteroidia	rs783253	C	T	-0.0834026	0.72146	17	72498434	7737	0.0188586	9.75498e-06	-0.0502218	19.5588
p__Bacteroidetes.c__Bacteroidia	rs9843097	T	C	0.0867737	0.240726	3	150197676	7737	0.0190768	5.39931e-06	0.0516501	20.6901
p__Bacteroidetes.c__Bacteroidia.o__Bacteroidales	rs10158939	A	G	0.0808508	0.375746	1	242223343	7737	0.0174673	3.67982e-06	0.0525566	21.4248
p__Bacteroidetes.c__Bacteroidia.o__Bacteroidales	rs1023692	C	T	-0.0987338	0.771301	2	67868756	7737	0.0198976	6.97385e-07	-0.0563306	24.6223
p__Bacteroidetes.c__Bacteroidia.o__Bacteroidales	rs10836532	T	G	0.0839359	0.351076	11	4745154	7737	0.0175508	1.73173e-06	0.0542974	22.8718
p__Bacteroidetes.c__Bacteroidia.o__Bacteroidales	rs11657406	T	G	-0.101785	0.166085	17	7249870	7737	0.0218457	3.17343e-06	-0.0529028	21.7087
p__Bacteroidetes.c__Bacteroidia.o__Bacteroidales	rs13283363	G	A	0.164549	0.0863951	9	34842242	7737	0.0311082	1.22613e-07	0.0600351	27.9794
p__Bacteroidetes.c__Bacteroidia.o__Bacteroidales	rs2603095	T	G	-0.0852399	0.743202	4	177175752	7737	0.0186016	4.59675e-06	-0.0520324	20.9984
p__Bacteroidetes.c__Bacteroidia.o__Bacteroidales	rs2698177	G	A	-0.171814	0.945889	18	68747115	7737	0.0364749	2.47143e-06	-0.0534826	22.1886
p__Bacteroidetes.c__Bacteroidia.o__Bacteroidales	rs2807619	T	C	0.12989	0.0891517	1	60448209	7737	0.0288403	6.67526e-06	0.0511422	20.2841
p__Bacteroidetes.c__Bacteroidia.o__Bacteroidales	rs28538857	T	C	0.176927	0.0530423	15	87689365	7737	0.0392322	6.4909e-06	0.0512095	20.3377
p__Bacteroidetes.c__Bacteroidia.o__Bacteroidales	rs73098732	A	G	0.0995352	0.170003	7	43503949	7737	0.0218816	5.39523e-06	0.0516519	20.6916
p__Bacteroidetes.c__Bacteroidia.o__Bacteroidales	rs74949229	A	G	0.147441	0.0938822	10	9526946	7737	0.0284367	2.16147e-07	0.0588512	26.883
p__Bacteroidetes.c__Bacteroidia.o__Bacteroidales	rs783253	C	T	-0.0833995	0.72146	17	72498434	7737	0.0188585	9.76212e-06	-0.0502201	19.5574
p__Bacteroidetes.c__Bacteroidia.o__Bacteroidales	rs9843097	T	C	0.0867558	0.240726	3	150197676	7737	0.0190768	5.42337e-06	0.0516395	20.6816
p__Bacteroidetes.c__Bacteroidia.o__Bacteroidales.f__Bacteroidaceae	rs2571	T	G	-0.113956	0.125637	9	115926317	7729	0.0253402	6.89007e-06	-0.0510923	20.2235
p__Bacteroidetes.c__Bacteroidia.o__Bacteroidales.f__Bacteroidaceae	rs2774282	C	T	0.0850792	0.76057	1	114648020	7729	0.0190882	8.30477e-06	0.0506403	19.8664
p__Bacteroidetes.c__Bacteroidia.o__Bacteroidales.f__Bacteroidaceae	rs28414316	C	T	0.114905	0.140049	2	122972140	7729	0.0238957	1.51999e-06	0.0546215	23.1225
p__Bacteroidetes.c__Bacteroidia.o__Bacteroidales.f__Bacteroidaceae	rs4278144	C	A	0.0772061	0.351387	8	62697207	7729	0.0172764	7.86282e-06	0.0507731	19.9709
p__Bacteroidetes.c__Bacteroidia.o__Bacteroidales.f__Bacteroidaceae	rs505128	C	T	-0.0790142	0.353603	11	116273511	7729	0.0170449	3.55817e-06	-0.0526626	21.4893
p__Bacteroidetes.c__Bacteroidia.o__Bacteroidales.f__Bacteroidaceae	rs56178001	C	G	-0.0829141	0.707901	7	5362944	7729	0.0181179	4.73108e-06	-0.051991	20.9432
p__Bacteroidetes.c__Bacteroidia.o__Bacteroidales.f__Bacteroidaceae	rs61510729	A	G	-0.100197	0.171943	12	109709157	7729	0.0219746	5.1238e-06	-0.0518016	20.7904
p__Bacteroidetes.c__Bacteroidia.o__Bacteroidales.f__Bacteroidaceae	rs62365577	C	G	-0.117516	0.123856	5	83033300	7729	0.025764	5.08493e-06	-0.0518197	20.805
p__Bacteroidetes.c__Bacteroidia.o__Bacteroidales.f__Bacteroidaceae	rs680138	T	C	-0.0806635	0.617925	9	110882980	7729	0.0171239	2.47022e-06	-0.0535113	22.1895
p__Bacteroidetes.c__Bacteroidia.o__Bacteroidales.f__Bacteroidaceae	rs71446723	A	G	0.113087	0.124427	12	20934000	7729	0.0249499	5.82692e-06	0.0514947	20.5442
p__Bacteroidetes.c__Bacteroidia.o__Bacteroidales.f__Bacteroidaceae	rs73046099	A	G	-0.126161	0.110042	7	709469	7729	0.02691	2.75548e-06	-0.0532585	21.9797
p__Bacteroidetes.c__Bacteroidia.o__Bacteroidales.f__Bacteroidaceae	rs742682	C	A	-0.110567	0.132617	1	114897076	7729	0.024218	4.98356e-06	-0.0518676	20.8436
p__Bacteroidetes.c__Bacteroidia.o__Bacteroidales.f__Bacteroidaceae	rs80306758	C	A	0.165403	0.061056	7	27255650	7729	0.0366646	6.44505e-06	0.051253	20.3513
p__Bacteroidetes.c__Bacteroidia.o__Bacteroidales.f__Bacteroidaceae	rs9564193	G	A	-0.174688	0.0508343	13	65333539	7729	0.039027	7.60288e-06	-0.0508545	20.0352
p__Bacteroidetes.c__Bacteroidia.o__Bacteroidales.f__Bacteroidaceae.g__Bacteroides	rs13045121	T	C	0.135832	0.0884981	20	52378642	7729	0.0306208	9.16784e-06	0.0503995	19.6774
p__Bacteroidetes.c__Bacteroidia.o__Bacteroidales.f__Bacteroidaceae.g__Bacteroides	rs2571	T	G	-0.114098	0.125637	9	115926317	7729	0.0253383	6.70087e-06	-0.0511594	20.2768
p__Bacteroidetes.c__Bacteroidia.o__Bacteroidales.f__Bacteroidaceae.g__Bacteroides	rs2774282	C	T	0.0851111	0.76057	1	114648020	7729	0.0190867	8.22778e-06	0.0506629	19.8842
p__Bacteroidetes.c__Bacteroidia.o__Bacteroidales.f__Bacteroidaceae.g__Bacteroides	rs28414316	C	T	0.11471	0.140049	2	122972140	7729	0.0238939	1.58039e-06	0.0545332	23.0476
p__Bacteroidetes.c__Bacteroidia.o__Bacteroidales.f__Bacteroidaceae.g__Bacteroides	rs4278144	C	A	0.0771407	0.351387	8	62697207	7729	0.0172751	7.99087e-06	0.0507339	19.94
p__Bacteroidetes.c__Bacteroidia.o__Bacteroidales.f__Bacteroidaceae.g__Bacteroides	rs505128	C	T	-0.0790377	0.353603	11	116273511	7729	0.0170436	3.52868e-06	-0.0526821	21.5052
p__Bacteroidetes.c__Bacteroidia.o__Bacteroidales.f__Bacteroidaceae.g__Bacteroides	rs56178001	C	G	-0.0830545	0.707901	7	5362944	7729	0.0181165	4.55164e-06	-0.0520826	21.0173
p__Bacteroidetes.c__Bacteroidia.o__Bacteroidales.f__Bacteroidaceae.g__Bacteroides	rs61510729	A	G	-0.100363	0.171943	12	109709157	7729	0.021973	4.9343e-06	-0.0518912	20.8626
p__Bacteroidetes.c__Bacteroidia.o__Bacteroidales.f__Bacteroidaceae.g__Bacteroides	rs62365577	C	G	-0.117269	0.123856	5	83033300	7729	0.0257621	5.31413e-06	-0.0517147	20.7206
p__Bacteroidetes.c__Bacteroidia.o__Bacteroidales.f__Bacteroidaceae.g__Bacteroides	rs680138	T	C	-0.0806974	0.617925	9	110882980	7729	0.0171227	2.44217e-06	-0.0535377	22.2114
p__Bacteroidetes.c__Bacteroidia.o__Bacteroidales.f__Bacteroidaceae.g__Bacteroides	rs71446723	A	G	0.11298	0.124427	12	20934000	7729	0.0249481	5.93743e-06	0.0514498	20.5083
p__Bacteroidetes.c__Bacteroidia.o__Bacteroidales.f__Bacteroidaceae.g__Bacteroides	rs73046099	A	G	-0.126414	0.110042	7	709469	7729	0.0269081	2.62736e-06	-0.0533688	22.0711
p__Bacteroidetes.c__Bacteroidia.o__Bacteroidales.f__Bacteroidaceae.g__Bacteroides	rs742682	C	A	-0.110503	0.132617	1	114897076	7729	0.0242162	5.03879e-06	-0.0518414	20.8225
p__Bacteroidetes.c__Bacteroidia.o__Bacteroidales.f__Bacteroidaceae.g__Bacteroides	rs80306758	C	A	0.165091	0.061056	7	27255650	7729	0.0366619	6.69757e-06	0.0511605	20.2777
p__Bacteroidetes.c__Bacteroidia.o__Bacteroidales.f__Bacteroidaceae.g__Bacteroides	rs9564193	G	A	-0.174504	0.0508343	13	65333539	7729	0.0390242	7.75993e-06	-0.050805	19.9961
p__Bacteroidetes.c__Bacteroidia.o__Bacteroidales.f__Bacteroidaceae.g__Bacteroides.s__Bacteroides_caccae	rs11654291	T	C	0.112638	0.198176	17	37249250	5672	0.0245519	4.48045e-06	0.060814	21.0475
p__Bacteroidetes.c__Bacteroidia.o__Bacteroidales.f__Bacteroidaceae.g__Bacteroides.s__Bacteroides_caccae	rs12367159	T	C	0.144297	0.888638	12	53379025	5672	0.030907	3.03048e-06	0.0618836	21.7972
p__Bacteroidetes.c__Bacteroidia.o__Bacteroidales.f__Bacteroidaceae.g__Bacteroides.s__Bacteroides_caccae	rs12739496	A	C	-0.179708	0.0567297	1	194030338	5672	0.0405186	9.19904e-06	-0.0587988	19.6709
p__Bacteroidetes.c__Bacteroidia.o__Bacteroidales.f__Bacteroidaceae.g__Bacteroides.s__Bacteroides_caccae	rs144905245	A	G	0.183247	0.0565893	3	147732932	5672	0.0413997	9.58679e-06	0.0586812	19.592
p__Bacteroidetes.c__Bacteroidia.o__Bacteroidales.f__Bacteroidaceae.g__Bacteroides.s__Bacteroides_caccae	rs149486873	T	C	-0.205733	0.052965	7	3177604	5672	0.0431904	1.90355e-06	-0.0631333	22.69
p__Bacteroidetes.c__Bacteroidia.o__Bacteroidales.f__Bacteroidaceae.g__Bacteroides.s__Bacteroides_caccae	rs2204037	G	A	-0.0880093	0.593001	13	63436800	5672	0.0190422	3.80423e-06	-0.0612637	21.361
p__Bacteroidetes.c__Bacteroidia.o__Bacteroidales.f__Bacteroidaceae.g__Bacteroides.s__Bacteroides_caccae	rs2457684	C	T	-0.0845478	0.524423	11	88139983	5672	0.0189817	8.42156e-06	-0.0590497	19.8397
p__Bacteroidetes.c__Bacteroidia.o__Bacteroidales.f__Bacteroidaceae.g__Bacteroides.s__Bacteroides_caccae	rs34612513	A	T	-0.163509	0.102651	3	137541085	5672	0.0334846	1.04418e-06	-0.0647135	23.8449
p__Bacteroidetes.c__Bacteroidia.o__Bacteroidales.f__Bacteroidaceae.g__Bacteroides.s__Bacteroides_caccae	rs868452	A	G	-0.125405	0.140339	12	116179325	5672	0.0272938	4.33473e-06	-0.0609052	21.1108
p__Bacteroidetes.c__Bacteroidia.o__Bacteroidales.f__Bacteroidaceae.g__Bacteroides.s__Bacteroides_cellulosilyticus	rs10450862	C	A	-0.21105	0.0778308	13	84559899	3526	0.0453149	3.20217e-06	-0.0782157	21.6914
p__Bacteroidetes.c__Bacteroidia.o__Bacteroidales.f__Bacteroidaceae.g__Bacteroides.s__Bacteroides_cellulosilyticus	rs11096868	C	T	0.126432	0.237129	4	37348193	3526	0.0285266	9.3332e-06	0.0744529	19.6433
p__Bacteroidetes.c__Bacteroidia.o__Bacteroidales.f__Bacteroidaceae.g__Bacteroides.s__Bacteroides_cellulosilyticus	rs116972192	T	C	0.248924	0.063091	13	58186232	3526	0.0539308	3.91916e-06	0.0775182	21.304
p__Bacteroidetes.c__Bacteroidia.o__Bacteroidales.f__Bacteroidaceae.g__Bacteroides.s__Bacteroides_cellulosilyticus	rs12976637	T	C	0.115678	0.365588	19	53801863	3526	0.0257269	6.91225e-06	0.075527	20.2174
p__Bacteroidetes.c__Bacteroidia.o__Bacteroidales.f__Bacteroidaceae.g__Bacteroides.s__Bacteroides_cellulosilyticus	rs2026546	T	G	-0.118308	0.324824	9	37733013	3526	0.0260387	5.53224e-06	-0.0763144	20.6436
p__Bacteroidetes.c__Bacteroidia.o__Bacteroidales.f__Bacteroidaceae.g__Bacteroides.s__Bacteroides_cellulosilyticus	rs2411041	A	G	0.157338	0.145481	17	74913863	3526	0.0355172	9.42697e-06	0.0744169	19.6242
p__Bacteroidetes.c__Bacteroidia.o__Bacteroidales.f__Bacteroidaceae.g__Bacteroides.s__Bacteroides_cellulosilyticus	rs2838820	C	T	0.10754	0.594867	21	46646005	3526	0.0242173	8.96904e-06	0.0745961	19.7193
p__Bacteroidetes.c__Bacteroidia.o__Bacteroidales.f__Bacteroidaceae.g__Bacteroides.s__Bacteroides_cellulosilyticus	rs35946101	C	T	0.18959	0.167798	6	3931188	3526	0.0398602	1.97103e-06	0.0798672	22.6231
p__Bacteroidetes.c__Bacteroidia.o__Bacteroidales.f__Bacteroidaceae.g__Bacteroides.s__Bacteroides_cellulosilyticus	rs4857402	G	A	0.11308	0.435752	3	98294454	3526	0.0243962	3.56681e-06	0.0778441	21.4846
p__Bacteroidetes.c__Bacteroidia.o__Bacteroidales.f__Bacteroidaceae.g__Bacteroides.s__Bacteroides_cellulosilyticus	rs6049103	T	A	0.117225	0.381484	20	23757164	3526	0.0244946	1.70342e-06	0.0803575	22.9035
p__Bacteroidetes.c__Bacteroidia.o__Bacteroidales.f__Bacteroidaceae.g__Bacteroides.s__Bacteroides_cellulosilyticus	rs62338073	T	G	0.280985	0.94973	4	176733450	3526	0.0618366	5.51997e-06	0.0763222	20.6478
p__Bacteroidetes.c__Bacteroidia.o__Bacteroidales.f__Bacteroidaceae.g__Bacteroides.s__Bacteroides_cellulosilyticus	rs7030947	A	G	0.111938	0.64088	9	80141674	3526	0.0247631	6.17358e-06	0.0759275	20.4336
p__Bacteroidetes.c__Bacteroidia.o__Bacteroidales.f__Bacteroidaceae.g__Bacteroides.s__Bacteroides_cellulosilyticus	rs7099427	T	C	0.127257	0.759359	10	126578768	3526	0.0279703	5.37204e-06	0.0764177	20.6998
p__Bacteroidetes.c__Bacteroidia.o__Bacteroidales.f__Bacteroidaceae.g__Bacteroides.s__Bacteroides_clarus	rs1157623	A	G	0.258555	0.0893965	3	192752645	1773	0.0585189	9.94761e-06	0.104416	19.5215
p__Bacteroidetes.c__Bacteroidia.o__Bacteroidales.f__Bacteroidaceae.g__Bacteroides.s__Bacteroides_clarus	rs11676681	A	G	-0.164171	0.589611	2	33375948	1773	0.0346399	2.14386e-06	-0.111911	22.4616
p__Bacteroidetes.c__Bacteroidia.o__Bacteroidales.f__Bacteroidaceae.g__Bacteroides.s__Bacteroides_clarus	rs1470205	T	C	-0.172977	0.592543	3	77316688	1773	0.0344305	5.06195e-07	-0.118539	25.2401
p__Bacteroidetes.c__Bacteroidia.o__Bacteroidales.f__Bacteroidaceae.g__Bacteroides.s__Bacteroides_clarus	rs1667938	T	C	-0.261236	0.0938965	18	74875950	1773	0.0580537	6.79817e-06	-0.106323	20.2492
p__Bacteroidetes.c__Bacteroidia.o__Bacteroidales.f__Bacteroidaceae.g__Bacteroides.s__Bacteroides_clarus	rs450741	A	C	-0.34627	0.939452	22	21403971	1773	0.0771182	7.1185e-06	-0.106094	20.1611
p__Bacteroidetes.c__Bacteroidia.o__Bacteroidales.f__Bacteroidaceae.g__Bacteroides.s__Bacteroides_clarus	rs4867972	G	C	-0.180697	0.291164	5	169932910	1773	0.0375989	1.54043e-06	-0.113463	23.0969
p__Bacteroidetes.c__Bacteroidia.o__Bacteroidales.f__Bacteroidaceae.g__Bacteroides.s__Bacteroides_clarus	rs61944136	G	A	0.267509	0.0980868	12	119247004	1773	0.0599541	8.12389e-06	0.105434	19.9085
p__Bacteroidetes.c__Bacteroidia.o__Bacteroidales.f__Bacteroidaceae.g__Bacteroides.s__Bacteroides_clarus	rs814760	A	G	0.188016	0.216443	1	110980659	1773	0.0414282	5.66966e-06	0.10722	20.5966
p__Bacteroidetes.c__Bacteroidia.o__Bacteroidales.f__Bacteroidaceae.g__Bacteroides.s__Bacteroides_coprocola	rs116667913	T	C	-0.392908	0.0522771	14	90816301	1559	0.0843559	3.19694e-06	-0.117227	21.6946
p__Bacteroidetes.c__Bacteroidia.o__Bacteroidales.f__Bacteroidaceae.g__Bacteroides.s__Bacteroides_coprocola	rs12078845	C	A	-0.203872	0.239746	1	54602977	1559	0.0450655	6.07089e-06	-0.113903	20.4657
p__Bacteroidetes.c__Bacteroidia.o__Bacteroidales.f__Bacteroidaceae.g__Bacteroides.s__Bacteroides_coprocola	rs17141635	A	G	-0.408239	0.0512244	11	80877325	1559	0.0847866	1.47279e-06	-0.121125	23.1832
p__Bacteroidetes.c__Bacteroidia.o__Bacteroidales.f__Bacteroidaceae.g__Bacteroides.s__Bacteroides_coprocola	rs274124	G	A	0.265189	0.88533	1	36591554	1559	0.0591116	7.24909e-06	0.112966	20.1264
p__Bacteroidetes.c__Bacteroidia.o__Bacteroidales.f__Bacteroidaceae.g__Bacteroides.s__Bacteroides_dorei	rs10119693	A	G	-0.081408	0.436269	9	21796791	6945	0.0172789	2.4602e-06	-0.0564525	22.1973
p__Bacteroidetes.c__Bacteroidia.o__Bacteroidales.f__Bacteroidaceae.g__Bacteroides.s__Bacteroides_dorei	rs11037453	C	T	0.149524	0.0766041	11	43521662	6945	0.0317478	2.48025e-06	0.0564328	22.1817
p__Bacteroidetes.c__Bacteroidia.o__Bacteroidales.f__Bacteroidaceae.g__Bacteroides.s__Bacteroides_dorei	rs11708946	A	C	-0.0909564	0.245621	3	31495219	6945	0.0204953	9.08396e-06	-0.053185	19.695
p__Bacteroidetes.c__Bacteroidia.o__Bacteroidales.f__Bacteroidaceae.g__Bacteroides.s__Bacteroides_dorei	rs227442	T	C	0.108916	0.186449	14	70447626	6945	0.0225637	1.38576e-06	0.0578336	23.3003
p__Bacteroidetes.c__Bacteroidia.o__Bacteroidales.f__Bacteroidaceae.g__Bacteroides.s__Bacteroides_dorei	rs2291958	C	T	0.098199	0.227777	9	8376899	6945	0.0221222	9.04084e-06	0.0531972	19.7041
p__Bacteroidetes.c__Bacteroidia.o__Bacteroidales.f__Bacteroidaceae.g__Bacteroides.s__Bacteroides_dorei	rs2721884	A	G	0.0940826	0.684244	8	133534265	6945	0.018166	2.23025e-07	0.0620353	26.8225
p__Bacteroidetes.c__Bacteroidia.o__Bacteroidales.f__Bacteroidaceae.g__Bacteroides.s__Bacteroides_dorei	rs387171	A	G	-0.0772341	0.579698	15	24278595	6945	0.0173479	8.50476e-06	-0.0533543	19.8209
p__Bacteroidetes.c__Bacteroidia.o__Bacteroidales.f__Bacteroidaceae.g__Bacteroides.s__Bacteroides_dorei	rs62523331	G	A	0.124893	0.1408	8	103731962	6945	0.0270739	3.96799e-06	0.0552777	21.2802
p__Bacteroidetes.c__Bacteroidia.o__Bacteroidales.f__Bacteroidaceae.g__Bacteroides.s__Bacteroides_dorei	rs6585011	A	G	0.0869271	0.260584	10	112533963	6945	0.01948	8.10547e-06	0.0534775	19.9128
p__Bacteroidetes.c__Bacteroidia.o__Bacteroidales.f__Bacteroidaceae.g__Bacteroides.s__Bacteroides_dorei	rs72819063	A	G	-0.157902	0.0783343	5	177707736	6945	0.0319381	7.65286e-07	-0.0592302	24.4433
p__Bacteroidetes.c__Bacteroidia.o__Bacteroidales.f__Bacteroidaceae.g__Bacteroides.s__Bacteroides_dorei	rs795988	C	T	0.0819852	0.347452	4	140747153	6945	0.0184011	8.37212e-06	0.0533946	19.8509
p__Bacteroidetes.c__Bacteroidia.o__Bacteroidales.f__Bacteroidaceae.g__Bacteroides.s__Bacteroides_dorei	rs7998315	A	G	-0.0861361	0.260547	13	73854666	6945	0.0193946	8.94387e-06	-0.053225	19.7247
p__Bacteroidetes.c__Bacteroidia.o__Bacteroidales.f__Bacteroidaceae.g__Bacteroides.s__Bacteroides_dorei	rs838134	C	A	-0.0969861	0.291407	19	49257739	6945	0.019652	8.00746e-07	-0.0591248	24.3561
p__Bacteroidetes.c__Bacteroidia.o__Bacteroidales.f__Bacteroidaceae.g__Bacteroides.s__Bacteroides_dorei	rs9313811	T	G	-0.118995	0.185112	5	158968834	6945	0.0227144	1.61668e-07	-0.0627476	27.4445
p__Bacteroidetes.c__Bacteroidia.o__Bacteroidales.f__Bacteroidaceae.g__Bacteroides.s__Bacteroides_dorei	rs9518837	T	C	-0.086536	0.289397	13	103433051	6945	0.0190852	5.78221e-06	-0.0543357	20.559
p__Bacteroidetes.c__Bacteroidia.o__Bacteroidales.f__Bacteroidaceae.g__Bacteroides.s__Bacteroides_eggerthii	rs114970711	T	G	-0.252648	0.0684313	6	87288279	2749	0.0541406	3.06351e-06	-0.0886847	21.7764
p__Bacteroidetes.c__Bacteroidia.o__Bacteroidales.f__Bacteroidaceae.g__Bacteroides.s__Bacteroides_eggerthii	rs13312424	T	C	-0.124602	0.571065	7	11754881	2749	0.0274661	5.71787e-06	-0.0862336	20.5804
p__Bacteroidetes.c__Bacteroidia.o__Bacteroidales.f__Bacteroidaceae.g__Bacteroides.s__Bacteroides_eggerthii	rs1861386	T	C	-0.122318	0.585772	2	206599428	2749	0.0275056	8.70675e-06	-0.084544	19.776
p__Bacteroidetes.c__Bacteroidia.o__Bacteroidales.f__Bacteroidaceae.g__Bacteroides.s__Bacteroides_eggerthii	rs2487307	A	G	-0.153012	0.615524	14	104632132	2749	0.0331316	3.869e-06	-0.0877755	21.3287
p__Bacteroidetes.c__Bacteroidia.o__Bacteroidales.f__Bacteroidaceae.g__Bacteroides.s__Bacteroides_eggerthii	rs286623	A	G	0.125867	0.653692	5	154366183	2749	0.0283189	8.80429e-06	0.0844988	19.7547
p__Bacteroidetes.c__Bacteroidia.o__Bacteroidales.f__Bacteroidaceae.g__Bacteroides.s__Bacteroides_eggerthii	rs4767925	G	A	-0.234803	0.0850648	12	121085949	2749	0.0487333	1.4491e-06	-0.0915423	23.2144
p__Bacteroidetes.c__Bacteroidia.o__Bacteroidales.f__Bacteroidaceae.g__Bacteroides.s__Bacteroides_eggerthii	rs7791761	T	C	-0.258265	0.0622544	7	69711317	2749	0.0563192	4.5237e-06	-0.0871615	21.0291
p__Bacteroidetes.c__Bacteroidia.o__Bacteroidales.f__Bacteroidaceae.g__Bacteroides.s__Bacteroides_eggerthii	rs9536634	T	A	-0.132267	0.350627	13	54678393	2749	0.0283925	3.18507e-06	-0.0885338	21.7017
p__Bacteroidetes.c__Bacteroidia.o__Bacteroidales.f__Bacteroidaceae.g__Bacteroides.s__Bacteroides_faecis	rs11113150	A	G	-0.159798	0.434854	12	107350988	1512	0.0361068	9.61308e-06	-0.11316	19.5868
p__Bacteroidetes.c__Bacteroidia.o__Bacteroidales.f__Bacteroidaceae.g__Bacteroides.s__Bacteroides_faecis	rs11772301	T	G	0.223141	0.15548	7	68426852	1512	0.0501194	8.50027e-06	0.113829	19.8219
p__Bacteroidetes.c__Bacteroidia.o__Bacteroidales.f__Bacteroidaceae.g__Bacteroides.s__Bacteroides_faecis	rs13168379	A	G	-0.426245	0.0608517	5	173382761	1512	0.0794848	8.20347e-08	-0.136707	28.7574
p__Bacteroidetes.c__Bacteroidia.o__Bacteroidales.f__Bacteroidaceae.g__Bacteroides.s__Bacteroides_faecis	rs259203	G	A	-0.219736	0.703748	7	89055849	1512	0.0424059	2.19844e-07	-0.132178	26.8503
p__Bacteroidetes.c__Bacteroidia.o__Bacteroidales.f__Bacteroidaceae.g__Bacteroides.s__Bacteroides_faecis	rs2690011	T	C	-0.297238	0.904905	1	15237140	1512	0.0638288	3.21161e-06	-0.118988	21.6858
p__Bacteroidetes.c__Bacteroidia.o__Bacteroidales.f__Bacteroidaceae.g__Bacteroides.s__Bacteroides_faecis	rs36017291	C	A	0.169229	0.442014	16	17420514	1512	0.0367915	4.23174e-06	0.117548	21.1569
p__Bacteroidetes.c__Bacteroidia.o__Bacteroidales.f__Bacteroidaceae.g__Bacteroides.s__Bacteroides_faecis	rs62516876	G	A	0.232126	0.154999	8	56769381	1512	0.0516597	7.01036e-06	0.114868	20.1904
p__Bacteroidetes.c__Bacteroidia.o__Bacteroidales.f__Bacteroidaceae.g__Bacteroides.s__Bacteroides_faecis	rs73068710	A	G	0.290597	0.0915007	12	13091573	1512	0.0636582	4.99595e-06	0.116673	20.8388
p__Bacteroidetes.c__Bacteroidia.o__Bacteroidales.f__Bacteroidaceae.g__Bacteroides.s__Bacteroides_faecis	rs7314394	C	T	-0.326054	0.918665	12	27152666	1512	0.0676043	1.41431e-06	-0.123171	23.2611
p__Bacteroidetes.c__Bacteroidia.o__Bacteroidales.f__Bacteroidaceae.g__Bacteroides.s__Bacteroides_faecis	rs7526994	C	G	-0.18893	0.288414	1	209121467	1512	0.0413852	4.99136e-06	-0.116678	20.8406
p__Bacteroidetes.c__Bacteroidia.o__Bacteroidales.f__Bacteroidaceae.g__Bacteroides.s__Bacteroides_faecis	rs7648378	A	G	-0.244486	0.152132	3	3364182	1512	0.0532914	4.48129e-06	-0.117247	21.0471
p__Bacteroidetes.c__Bacteroidia.o__Bacteroidales.f__Bacteroidaceae.g__Bacteroides.s__Bacteroides_faecis	rs79975503	C	A	-0.354071	0.0629941	2	173193150	1512	0.0772714	4.60153e-06	-0.117108	20.9964
p__Bacteroidetes.c__Bacteroidia.o__Bacteroidales.f__Bacteroidaceae.g__Bacteroides.s__Bacteroides_faecis	rs917158	A	G	0.18946	0.464947	7	141040182	1512	0.0360154	1.43647e-07	0.134152	27.6731
p__Bacteroidetes.c__Bacteroidia.o__Bacteroidales.f__Bacteroidaceae.g__Bacteroides.s__Bacteroides_faecis	rs9399647	T	G	-0.177798	0.648588	6	148627309	1512	0.0383641	3.57843e-06	-0.118425	21.4784
p__Bacteroidetes.c__Bacteroidia.o__Bacteroidales.f__Bacteroidaceae.g__Bacteroides.s__Bacteroides_finegoldii	rs10215754	A	T	-0.281229	0.0822323	7	125473561	1836	0.0607097	3.61532e-06	-0.107541	21.4587
p__Bacteroidetes.c__Bacteroidia.o__Bacteroidales.f__Bacteroidaceae.g__Bacteroides.s__Bacteroides_finegoldii	rs10744662	A	G	-0.156201	0.575063	12	4915208	1836	0.0327887	1.89912e-06	-0.110558	22.6945
p__Bacteroidetes.c__Bacteroidia.o__Bacteroidales.f__Bacteroidaceae.g__Bacteroides.s__Bacteroides_finegoldii	rs10970830	A	G	-0.239556	0.151052	9	32185642	1836	0.0474534	4.45908e-07	-0.117069	25.4847
p__Bacteroidetes.c__Bacteroidia.o__Bacteroidales.f__Bacteroidaceae.g__Bacteroides.s__Bacteroides_finegoldii	rs111426764	C	T	0.26676	0.0852397	6	25005968	1836	0.0594674	7.26364e-06	0.104177	20.1225
p__Bacteroidetes.c__Bacteroidia.o__Bacteroidales.f__Bacteroidaceae.g__Bacteroides.s__Bacteroides_finegoldii	rs116556966	G	T	-0.34057	0.0557446	2	76664959	1836	0.0759125	7.24554e-06	-0.104189	20.1273
p__Bacteroidetes.c__Bacteroidia.o__Bacteroidales.f__Bacteroidaceae.g__Bacteroides.s__Bacteroides_finegoldii	rs11773071	C	A	0.302229	0.0712546	7	46988659	1836	0.0654044	3.8204e-06	0.107279	21.3529
p__Bacteroidetes.c__Bacteroidia.o__Bacteroidales.f__Bacteroidaceae.g__Bacteroides.s__Bacteroides_finegoldii	rs12889912	T	C	0.305615	0.0702881	14	92147845	1836	0.0686014	8.39153e-06	0.103468	19.8465
p__Bacteroidetes.c__Bacteroidia.o__Bacteroidales.f__Bacteroidaceae.g__Bacteroides.s__Bacteroides_finegoldii	rs1430034	A	C	0.159836	0.534722	2	38027626	1836	0.0359588	8.79073e-06	0.103238	19.7577
p__Bacteroidetes.c__Bacteroidia.o__Bacteroidales.f__Bacteroidaceae.g__Bacteroides.s__Bacteroides_finegoldii	rs2393782	G	C	-0.251445	0.882328	10	63670859	1836	0.0521962	1.45511e-06	-0.111783	23.2064
p__Bacteroidetes.c__Bacteroidia.o__Bacteroidales.f__Bacteroidaceae.g__Bacteroides.s__Bacteroides_finegoldii	rs2717057	T	C	0.154812	0.368137	2	58127907	1836	0.0342997	6.37594e-06	0.104814	20.3719
p__Bacteroidetes.c__Bacteroidia.o__Bacteroidales.f__Bacteroidaceae.g__Bacteroides.s__Bacteroides_finegoldii	rs4809943	T	A	0.227713	0.12321	20	52501768	1836	0.050323	6.0386e-06	0.105078	20.4759
p__Bacteroidetes.c__Bacteroidia.o__Bacteroidales.f__Bacteroidaceae.g__Bacteroides.s__Bacteroides_finegoldii	rs496238	T	C	-0.172436	0.425584	13	101977785	1836	0.0338549	3.51706e-07	-0.118102	25.9427
p__Bacteroidetes.c__Bacteroidia.o__Bacteroidales.f__Bacteroidaceae.g__Bacteroides.s__Bacteroides_finegoldii	rs58346872	G	T	0.284244	0.0944562	4	111325310	1836	0.0632075	6.89212e-06	0.104434	20.2229
p__Bacteroidetes.c__Bacteroidia.o__Bacteroidales.f__Bacteroidaceae.g__Bacteroides.s__Bacteroides_finegoldii	rs58668331	C	G	0.185454	0.294386	19	6653399	1836	0.0394933	2.65518e-06	0.108998	22.0509
p__Bacteroidetes.c__Bacteroidia.o__Bacteroidales.f__Bacteroidaceae.g__Bacteroides.s__Bacteroides_finegoldii	rs62210593	T	C	-0.148033	0.548709	20	34004767	1836	0.0328515	6.6019e-06	-0.104644	20.3053
p__Bacteroidetes.c__Bacteroidia.o__Bacteroidales.f__Bacteroidaceae.g__Bacteroides.s__Bacteroides_finegoldii	rs66535021	C	T	-0.188592	0.262079	1	112065476	1836	0.038093	7.38952e-07	-0.114841	24.5108
p__Bacteroidetes.c__Bacteroidia.o__Bacteroidales.f__Bacteroidaceae.g__Bacteroides.s__Bacteroides_finegoldii	rs73188646	T	C	-0.362916	0.0501089	8	6032988	1836	0.0769855	2.42805e-06	-0.109416	22.2226
p__Bacteroidetes.c__Bacteroidia.o__Bacteroidales.f__Bacteroidaceae.g__Bacteroides.s__Bacteroides_finegoldii	rs74904967	A	G	-0.230223	0.135786	1	116021610	1836	0.0518088	8.84211e-06	-0.10321	19.7466
p__Bacteroidetes.c__Bacteroidia.o__Bacteroidales.f__Bacteroidaceae.g__Bacteroides.s__Bacteroides_fragilis	rs10137996	C	T	-0.188352	0.12928	14	34477937	3164	0.03826	8.52508e-07	-0.087214	24.2354
p__Bacteroidetes.c__Bacteroidia.o__Bacteroidales.f__Bacteroidaceae.g__Bacteroides.s__Bacteroides_fragilis	rs11770593	G	T	-0.127395	0.641414	7	68894018	3164	0.0266178	1.7008e-06	-0.0848068	22.9064
p__Bacteroidetes.c__Bacteroidia.o__Bacteroidales.f__Bacteroidaceae.g__Bacteroides.s__Bacteroides_fragilis	rs12565327	A	G	-0.209365	0.0907588	1	176593524	3164	0.046587	6.98744e-06	-0.0796666	20.1967
p__Bacteroidetes.c__Bacteroidia.o__Bacteroidales.f__Bacteroidaceae.g__Bacteroides.s__Bacteroides_fragilis	rs1285852	T	A	0.120344	0.626225	1	233287432	3164	0.026745	6.80561e-06	0.0797654	20.2471
p__Bacteroidetes.c__Bacteroidia.o__Bacteroidales.f__Bacteroidaceae.g__Bacteroides.s__Bacteroides_fragilis	rs12900979	T	C	0.11446	0.571587	15	92907122	3164	0.0256081	7.83335e-06	0.0792371	19.9781
p__Bacteroidetes.c__Bacteroidia.o__Bacteroidales.f__Bacteroidaceae.g__Bacteroides.s__Bacteroides_fragilis	rs3797248	A	G	-0.161285	0.147756	5	53509186	3164	0.0354143	5.25807e-06	-0.080726	20.7409
p__Bacteroidetes.c__Bacteroidia.o__Bacteroidales.f__Bacteroidaceae.g__Bacteroides.s__Bacteroides_fragilis	rs3885195	T	C	-0.150624	0.236902	11	82371506	3164	0.0300582	5.41243e-07	-0.0887632	25.111
p__Bacteroidetes.c__Bacteroidia.o__Bacteroidales.f__Bacteroidaceae.g__Bacteroides.s__Bacteroides_fragilis	rs4430574	A	G	0.195673	0.0993103	12	125986360	3164	0.0429614	5.24808e-06	0.080733	20.7445
p__Bacteroidetes.c__Bacteroidia.o__Bacteroidales.f__Bacteroidaceae.g__Bacteroides.s__Bacteroides_fragilis	rs4772337	G	A	0.119468	0.640448	13	101525691	3164	0.0269951	9.61963e-06	0.0784595	19.5855
p__Bacteroidetes.c__Bacteroidia.o__Bacteroidales.f__Bacteroidaceae.g__Bacteroides.s__Bacteroides_fragilis	rs4902984	C	T	-0.256543	0.942811	14	72550927	3164	0.0563626	5.32244e-06	-0.0806809	20.7176
p__Bacteroidetes.c__Bacteroidia.o__Bacteroidales.f__Bacteroidaceae.g__Bacteroides.s__Bacteroides_fragilis	rs55835510	A	T	0.158132	0.237475	5	107975937	3164	0.0302849	1.77498e-07	0.0924589	27.2639
p__Bacteroidetes.c__Bacteroidia.o__Bacteroidales.f__Bacteroidaceae.g__Bacteroides.s__Bacteroides_fragilis	rs6458025	C	T	-0.206994	0.899891	6	37761715	3164	0.0452174	4.70034e-06	-0.0811401	20.9557
p__Bacteroidetes.c__Bacteroidia.o__Bacteroidales.f__Bacteroidaceae.g__Bacteroides.s__Bacteroides_fragilis	rs6909908	G	T	-0.227896	0.0759618	6	131801089	3164	0.0493096	3.80544e-06	-0.0819148	21.3604
p__Bacteroidetes.c__Bacteroidia.o__Bacteroidales.f__Bacteroidaceae.g__Bacteroides.s__Bacteroides_fragilis	rs76722389	A	G	0.202999	0.112655	12	11335730	3164	0.0432973	2.75216e-06	0.08309	21.982
p__Bacteroidetes.c__Bacteroidia.o__Bacteroidales.f__Bacteroidaceae.g__Bacteroides.s__Bacteroides_fragilis	rs77062729	G	A	-0.234443	0.0814636	8	130410952	3164	0.0486633	1.45253e-06	-0.0853625	23.2098
p__Bacteroidetes.c__Bacteroidia.o__Bacteroidales.f__Bacteroidaceae.g__Bacteroides.s__Bacteroides_fragilis	rs912	C	T	0.184344	0.109284	3	21028234	3164	0.0411452	7.45337e-06	0.0794243	20.0732
p__Bacteroidetes.c__Bacteroidia.o__Bacteroidales.f__Bacteroidaceae.g__Bacteroides.s__Bacteroides_fragilis	rs9818008	C	A	0.143936	0.801254	3	185014098	3164	0.032187	7.75406e-06	0.0792754	19.9976
p__Bacteroidetes.c__Bacteroidia.o__Bacteroidales.f__Bacteroidaceae.g__Bacteroides.s__Bacteroides_intestinalis	rs1042840	C	T	-0.189953	0.245867	11	102814110	1633	0.0421483	6.58192e-06	-0.110905	20.3111
p__Bacteroidetes.c__Bacteroidia.o__Bacteroidales.f__Bacteroidaceae.g__Bacteroides.s__Bacteroides_intestinalis	rs4793180	T	C	-0.209751	0.185396	17	43121308	1633	0.0473993	9.63608e-06	-0.108921	19.5822
p__Bacteroidetes.c__Bacteroidia.o__Bacteroidales.f__Bacteroidaceae.g__Bacteroides.s__Bacteroides_intestinalis	rs4814260	T	A	-0.178894	0.382312	20	13775032	1633	0.0389757	4.43495e-06	-0.112924	21.067
p__Bacteroidetes.c__Bacteroidia.o__Bacteroidales.f__Bacteroidaceae.g__Bacteroides.s__Bacteroides_intestinalis	rs72656234	A	G	-0.364852	0.0650805	13	109730036	1633	0.0753615	1.28954e-06	-0.119026	23.4388
p__Bacteroidetes.c__Bacteroidia.o__Bacteroidales.f__Bacteroidaceae.g__Bacteroides.s__Bacteroides_massiliensis	rs112691179	T	C	0.177126	0.111026	10	953842	3427	0.0398192	8.65688e-06	0.0757895	19.787
p__Bacteroidetes.c__Bacteroidia.o__Bacteroidales.f__Bacteroidaceae.g__Bacteroides.s__Bacteroides_massiliensis	rs12621563	G	A	-0.119565	0.498942	2	126039243	3427	0.0242975	8.61653e-07	-0.0837878	24.2149
p__Bacteroidetes.c__Bacteroidia.o__Bacteroidales.f__Bacteroidaceae.g__Bacteroides.s__Bacteroides_massiliensis	rs17807243	T	C	-0.173678	0.139747	4	124386894	3427	0.0384507	6.27523e-06	-0.0769521	20.4024
p__Bacteroidetes.c__Bacteroidia.o__Bacteroidales.f__Bacteroidaceae.g__Bacteroides.s__Bacteroides_massiliensis	rs4937922	A	G	-0.237213	0.0580265	11	134490977	3427	0.0522438	5.61201e-06	-0.0773518	20.6162
p__Bacteroidetes.c__Bacteroidia.o__Bacteroidales.f__Bacteroidaceae.g__Bacteroides.s__Bacteroides_massiliensis	rs61944855	A	G	-0.148523	0.244627	12	101231320	3427	0.028725	2.33462e-07	-0.0880064	26.7341
p__Bacteroidetes.c__Bacteroidia.o__Bacteroidales.f__Bacteroidaceae.g__Bacteroides.s__Bacteroides_massiliensis	rs6532564	C	G	-0.140127	0.787015	4	96464931	3427	0.0315704	9.05603e-06	-0.0756253	19.7009
p__Bacteroidetes.c__Bacteroidia.o__Bacteroidales.f__Bacteroidaceae.g__Bacteroides.s__Bacteroides_nordii	rs8098967	A	C	0.572865	0.0522177	18	66126184	1019	0.121851	2.58411e-06	0.145846	22.103
p__Bacteroidetes.c__Bacteroidia.o__Bacteroidales.f__Bacteroidaceae.g__Bacteroides.s__Bacteroides_ovatus	rs1021440	G	A	-0.082971	0.345975	9	94379045	6903	0.0181463	4.82328e-06	-0.0549572	20.9062
p__Bacteroidetes.c__Bacteroidia.o__Bacteroidales.f__Bacteroidaceae.g__Bacteroides.s__Bacteroides_ovatus	rs10820045	A	C	-0.16593	0.0554877	9	104830105	6903	0.0370648	7.57835e-06	-0.0538119	20.0414
p__Bacteroidetes.c__Bacteroidia.o__Bacteroidales.f__Bacteroidaceae.g__Bacteroides.s__Bacteroides_ovatus	rs112057053	C	G	0.146038	0.102593	3	127211963	6903	0.0292312	5.85449e-07	0.0600314	24.9596
p__Bacteroidetes.c__Bacteroidia.o__Bacteroidales.f__Bacteroidaceae.g__Bacteroides.s__Bacteroides_ovatus	rs11873510	C	T	-0.123755	0.141555	18	5850906	6903	0.0264539	2.89514e-06	-0.0562248	21.8848
p__Bacteroidetes.c__Bacteroidia.o__Bacteroidales.f__Bacteroidaceae.g__Bacteroides.s__Bacteroides_ovatus	rs190949005	G	A	-0.15371	0.0654208	2	56319707	6903	0.0346341	9.07431e-06	-0.0533489	19.697
p__Bacteroidetes.c__Bacteroidia.o__Bacteroidales.f__Bacteroidaceae.g__Bacteroides.s__Bacteroides_ovatus	rs2642158	G	C	0.0964362	0.332037	17	7630301	6903	0.0191952	5.06107e-07	0.060367	25.2404
p__Bacteroidetes.c__Bacteroidia.o__Bacteroidales.f__Bacteroidaceae.g__Bacteroides.s__Bacteroides_ovatus	rs303925	T	C	-0.0840401	0.375612	1	48503280	6903	0.018326	4.52156e-06	-0.0551192	21.03
p__Bacteroidetes.c__Bacteroidia.o__Bacteroidales.f__Bacteroidaceae.g__Bacteroides.s__Bacteroides_ovatus	rs4867356	C	T	0.100289	0.200103	5	31623146	6903	0.0217126	3.85695e-06	0.0555158	21.3347
p__Bacteroidetes.c__Bacteroidia.o__Bacteroidales.f__Bacteroidaceae.g__Bacteroides.s__Bacteroides_ovatus	rs59809293	A	C	-0.0830115	0.496053	2	33849581	6903	0.0172003	1.39182e-06	-0.0579983	23.2919
p__Bacteroidetes.c__Bacteroidia.o__Bacteroidales.f__Bacteroidaceae.g__Bacteroides.s__Bacteroides_ovatus	rs67659622	A	G	0.0993576	0.362459	8	142862278	6903	0.0195692	3.8294e-07	0.0610046	25.7785
p__Bacteroidetes.c__Bacteroidia.o__Bacteroidales.f__Bacteroidaceae.g__Bacteroides.s__Bacteroides_ovatus	rs72677788	A	G	-0.184455	0.0587673	4	126550852	6903	0.0372574	7.39015e-07	-0.059491	24.5106
p__Bacteroidetes.c__Bacteroidia.o__Bacteroidales.f__Bacteroidaceae.g__Bacteroides.s__Bacteroides_ovatus	rs73240572	C	T	0.0856274	0.449863	4	57505068	6903	0.0190584	7.02581e-06	0.0540054	20.1862
p__Bacteroidetes.c__Bacteroidia.o__Bacteroidales.f__Bacteroidaceae.g__Bacteroides.s__Bacteroides_ovatus	rs75642318	G	A	-0.127782	0.118722	11	112426121	6903	0.0277418	4.10257e-06	-0.0553621	21.2163
p__Bacteroidetes.c__Bacteroidia.o__Bacteroidales.f__Bacteroidaceae.g__Bacteroides.s__Bacteroides_ovatus	rs9304475	T	C	-0.087747	0.44926	18	22785354	6903	0.0172424	3.59898e-07	-0.0611457	25.8982
p__Bacteroidetes.c__Bacteroidia.o__Bacteroidales.f__Bacteroidaceae.g__Bacteroides.s__Bacteroides_ovatus	rs9684138	T	C	-0.0906092	0.525204	4	38287192	6903	0.0190192	1.89713e-06	-0.0572546	22.6965
p__Bacteroidetes.c__Bacteroidia.o__Bacteroidales.f__Bacteroidaceae.g__Bacteroides.s__Bacteroides_plebeius	rs10145379	G	T	0.169767	0.585952	14	38065813	1776	0.0347573	1.03767e-06	0.115194	23.8569
p__Bacteroidetes.c__Bacteroidia.o__Bacteroidales.f__Bacteroidaceae.g__Bacteroides.s__Bacteroides_plebeius	rs12578852	T	C	-0.293991	0.0886438	12	108699774	1776	0.0608828	1.3735e-06	-0.113901	23.3174
p__Bacteroidetes.c__Bacteroidia.o__Bacteroidales.f__Bacteroidaceae.g__Bacteroides.s__Bacteroides_plebeius	rs1828518	T	C	-0.202383	0.82148	16	78635193	1776	0.0449495	6.71724e-06	-0.106293	20.2721
p__Bacteroidetes.c__Bacteroidia.o__Bacteroidales.f__Bacteroidaceae.g__Bacteroides.s__Bacteroides_plebeius	rs2432926	A	G	0.367179	0.051061	5	154996909	1776	0.0767104	1.69671e-06	0.112917	22.9111
p__Bacteroidetes.c__Bacteroidia.o__Bacteroidales.f__Bacteroidaceae.g__Bacteroides.s__Bacteroides_plebeius	rs28681338	A	G	-0.25565	0.100041	22	43881816	1776	0.0570272	7.36165e-06	-0.105838	20.0969
p__Bacteroidetes.c__Bacteroidia.o__Bacteroidales.f__Bacteroidaceae.g__Bacteroides.s__Bacteroides_plebeius	rs34375501	C	T	-0.174622	0.237815	19	31280754	1776	0.0394652	9.65735e-06	-0.104478	19.578
p__Bacteroidetes.c__Bacteroidia.o__Bacteroidales.f__Bacteroidaceae.g__Bacteroides.s__Bacteroides_plebeius	rs7070312	G	T	-0.208945	0.164993	10	15798477	1776	0.0458115	5.09178e-06	-0.107659	20.8024
p__Bacteroidetes.c__Bacteroidia.o__Bacteroidales.f__Bacteroidaceae.g__Bacteroides.s__Bacteroides_salyersiae	rs117662076	A	G	0.40355	0.0551947	10	120769498	1420	0.0882902	4.86048e-06	0.120495	20.8915
p__Bacteroidetes.c__Bacteroidia.o__Bacteroidales.f__Bacteroidaceae.g__Bacteroides.s__Bacteroides_salyersiae	rs12534702	T	C	0.177922	0.344151	7	36769290	1420	0.0399738	8.54874e-06	0.117382	19.811
p__Bacteroidetes.c__Bacteroidia.o__Bacteroidales.f__Bacteroidaceae.g__Bacteroides.s__Bacteroides_salyersiae	rs1265300	G	A	-0.177503	0.503447	6	4456400	1420	0.0385789	4.20388e-06	-0.121283	21.1696
p__Bacteroidetes.c__Bacteroidia.o__Bacteroidales.f__Bacteroidaceae.g__Bacteroides.s__Bacteroides_salyersiae	rs12896430	A	G	-0.192312	0.687717	14	21431376	1420	0.0420479	4.79347e-06	-0.120571	20.9181
p__Bacteroidetes.c__Bacteroidia.o__Bacteroidales.f__Bacteroidaceae.g__Bacteroides.s__Bacteroides_salyersiae	rs16845299	T	C	0.266974	0.262023	4	71520630	1420	0.0538601	7.16645e-07	0.130507	24.5698
p__Bacteroidetes.c__Bacteroidia.o__Bacteroidales.f__Bacteroidaceae.g__Bacteroides.s__Bacteroides_salyersiae	rs17111728	C	T	0.3336	0.0711268	1	55691384	1420	0.072423	4.09959e-06	0.121419	21.2177
p__Bacteroidetes.c__Bacteroidia.o__Bacteroidales.f__Bacteroidaceae.g__Bacteroides.s__Bacteroides_salyersiae	rs3776996	A	G	0.241028	0.171479	5	153797049	1420	0.0495792	1.16512e-06	0.128039	23.634
p__Bacteroidetes.c__Bacteroidia.o__Bacteroidales.f__Bacteroidaceae.g__Bacteroides.s__Bacteroides_salyersiae	rs412657	G	T	-0.175941	0.404577	6	32211085	1420	0.0388333	5.87996e-06	-0.119455	20.5269
p__Bacteroidetes.c__Bacteroidia.o__Bacteroidales.f__Bacteroidaceae.g__Bacteroides.s__Bacteroides_salyersiae	rs76194327	A	T	0.379903	0.0642392	3	116352196	1420	0.0854692	8.79296e-06	0.117225	19.7572
p__Bacteroidetes.c__Bacteroidia.o__Bacteroidales.f__Bacteroidaceae.g__Bacteroides.s__Bacteroides_salyersiae	rs780878	C	G	0.264683	0.150667	12	116186282	1420	0.0586407	6.37228e-06	0.119012	20.373
p__Bacteroidetes.c__Bacteroidia.o__Bacteroidales.f__Bacteroidaceae.g__Bacteroides.s__Bacteroides_salyersiae	rs9960494	C	G	-0.190905	0.337762	18	51206632	1420	0.042414	6.76362e-06	-0.118683	20.259
p__Bacteroidetes.c__Bacteroidia.o__Bacteroidales.f__Bacteroidaceae.g__Bacteroides.s__Bacteroides_stercoris	rs10101109	T	C	-0.0984235	0.690771	8	16087631	5103	0.0218861	6.88956e-06	-0.062841	20.2237
p__Bacteroidetes.c__Bacteroidia.o__Bacteroidales.f__Bacteroidaceae.g__Bacteroides.s__Bacteroides_stercoris	rs12110522	T	A	0.0916145	0.363316	6	153263149	5103	0.0206942	9.55216e-06	0.0618666	19.599
p__Bacteroidetes.c__Bacteroidia.o__Bacteroidales.f__Bacteroidaceae.g__Bacteroides.s__Bacteroides_stercoris	rs1549206	A	G	-0.099745	0.536254	5	180541589	5103	0.019963	5.83801e-07	-0.0697876	24.965
p__Bacteroidetes.c__Bacteroidia.o__Bacteroidales.f__Bacteroidaceae.g__Bacteroides.s__Bacteroides_stercoris	rs3003597	G	C	-0.100342	0.643596	9	130977520	5103	0.0210076	1.78413e-06	-0.0667281	22.8145
p__Bacteroidetes.c__Bacteroidia.o__Bacteroidales.f__Bacteroidaceae.g__Bacteroides.s__Bacteroides_stercoris	rs73812271	T	C	0.119733	0.195388	5	179860451	5103	0.0253437	2.30812e-06	0.0660039	22.3198
p__Bacteroidetes.c__Bacteroidia.o__Bacteroidales.f__Bacteroidaceae.g__Bacteroides.s__Bacteroides_stercoris	rs78677736	C	T	-0.127232	0.151993	4	73807786	5103	0.0282087	6.47112e-06	-0.0630262	20.3435
p__Bacteroidetes.c__Bacteroidia.o__Bacteroidales.f__Bacteroidaceae.g__Bacteroides.s__Bacteroides_stercoris	rs9809140	G	A	-0.0966639	0.693402	3	19519043	5103	0.0217291	8.64359e-06	-0.0621661	19.79
p__Bacteroidetes.c__Bacteroidia.o__Bacteroidales.f__Bacteroidaceae.g__Bacteroides.s__Bacteroides_thetaiotaomicron	rs10144174	A	T	-0.0936504	0.730158	14	83577146	6151	0.0208602	7.14169e-06	-0.0571581	20.1549
p__Bacteroidetes.c__Bacteroidia.o__Bacteroidales.f__Bacteroidaceae.g__Bacteroides.s__Bacteroides_thetaiotaomicron	rs12938892	G	A	-0.095204	0.36877	17	10007092	6151	0.0208389	4.91079e-06	-0.0581623	20.8718
p__Bacteroidetes.c__Bacteroidia.o__Bacteroidales.f__Bacteroidaceae.g__Bacteroides.s__Bacteroides_thetaiotaomicron	rs1811207	G	A	-0.117849	0.829355	7	39816277	6151	0.0249058	2.2253e-06	-0.0602331	22.39
p__Bacteroidetes.c__Bacteroidia.o__Bacteroidales.f__Bacteroidaceae.g__Bacteroides.s__Bacteroides_thetaiotaomicron	rs4405810	T	C	-0.0909832	0.704113	2	45855171	6151	0.0197315	4.00634e-06	-0.0587014	21.2618
p__Bacteroidetes.c__Bacteroidia.o__Bacteroidales.f__Bacteroidaceae.g__Bacteroides.s__Bacteroides_thetaiotaomicron	rs62199113	T	A	0.107775	0.251897	20	59629320	6151	0.021175	3.5862e-07	0.0647705	25.9051
p__Bacteroidetes.c__Bacteroidia.o__Bacteroidales.f__Bacteroidaceae.g__Bacteroides.s__Bacteroides_thetaiotaomicron	rs72833501	T	C	0.190637	0.0579915	6	217062	6151	0.0391636	1.12907e-06	0.0619564	23.6945
p__Bacteroidetes.c__Bacteroidia.o__Bacteroidales.f__Bacteroidaceae.g__Bacteroides.s__Bacteroides_thetaiotaomicron	rs74500162	C	T	0.15339	0.0911572	6	107573790	6151	0.0326079	2.55003e-06	0.0598816	22.1284
p__Bacteroidetes.c__Bacteroidia.o__Bacteroidales.f__Bacteroidaceae.g__Bacteroides.s__Bacteroides_thetaiotaomicron	rs77761288	A	G	-0.178567	0.0693629	4	163760671	6151	0.0360015	7.0494e-07	-0.0631266	24.6016
p__Bacteroidetes.c__Bacteroidia.o__Bacteroidales.f__Bacteroidaceae.g__Bacteroides.s__Bacteroides_uniformis	rs11170859	C	T	-0.106241	0.141612	12	39538134	7629	0.0233689	5.46106e-06	-0.0519863	20.6684
p__Bacteroidetes.c__Bacteroidia.o__Bacteroidales.f__Bacteroidaceae.g__Bacteroides.s__Bacteroides_uniformis	rs12209689	T	C	-0.117475	0.125234	6	41378487	7629	0.0251846	3.09292e-06	-0.0533353	21.758
p__Bacteroidetes.c__Bacteroidia.o__Bacteroidales.f__Bacteroidaceae.g__Bacteroides.s__Bacteroides_uniformis	rs140675300	G	C	0.156692	0.068631	8	137699220	7629	0.0341991	4.61061e-06	0.0523913	20.9926
p__Bacteroidetes.c__Bacteroidia.o__Bacteroidales.f__Bacteroidaceae.g__Bacteroides.s__Bacteroides_uniformis	rs140914801	A	G	0.11295	0.116664	11	46188386	7629	0.0255679	9.97801e-06	0.0505195	19.5156
p__Bacteroidetes.c__Bacteroidia.o__Bacteroidales.f__Bacteroidaceae.g__Bacteroides.s__Bacteroides_uniformis	rs1865283	G	A	0.0798486	0.65794	11	4830320	7629	0.0174522	4.75589e-06	0.0523173	20.9332
p__Bacteroidetes.c__Bacteroidia.o__Bacteroidales.f__Bacteroidaceae.g__Bacteroides.s__Bacteroides_uniformis	rs61960721	T	G	0.0811147	0.330124	13	88174396	7629	0.0177843	5.0904e-06	0.0521548	20.803
p__Bacteroidetes.c__Bacteroidia.o__Bacteroidales.f__Bacteroidaceae.g__Bacteroides.s__Bacteroides_uniformis	rs6694880	G	C	0.0794256	0.350399	1	244471371	7629	0.0179132	9.25377e-06	0.0507051	19.6596
p__Bacteroidetes.c__Bacteroidia.o__Bacteroidales.f__Bacteroidaceae.g__Bacteroides.s__Bacteroides_uniformis	rs78786599	T	C	-0.144601	0.0706422	8	58204133	7629	0.0327133	9.85858e-06	-0.0505492	19.5386
p__Bacteroidetes.c__Bacteroidia.o__Bacteroidales.f__Bacteroidaceae.g__Bacteroides.s__Bacteroides_vulgatus	rs11646266	T	C	0.081255	0.428434	16	115817	7437	0.0170316	1.83454e-06	0.0552448	22.761
p__Bacteroidetes.c__Bacteroidia.o__Bacteroidales.f__Bacteroidaceae.g__Bacteroides.s__Bacteroides_vulgatus	rs13193662	G	A	0.0948871	0.222041	6	16807562	7437	0.0213763	9.04223e-06	0.0514114	19.7038
p__Bacteroidetes.c__Bacteroidia.o__Bacteroidales.f__Bacteroidaceae.g__Bacteroides.s__Bacteroides_vulgatus	rs142222485	A	G	0.149921	0.072205	15	73669313	7437	0.0322005	3.22628e-06	0.0539172	21.6771
p__Bacteroidetes.c__Bacteroidia.o__Bacteroidales.f__Bacteroidaceae.g__Bacteroides.s__Bacteroides_vulgatus	rs1498839	T	C	0.0871456	0.258826	3	69516937	7437	0.0189414	4.2086e-06	0.0532815	21.1674
p__Bacteroidetes.c__Bacteroidia.o__Bacteroidales.f__Bacteroidaceae.g__Bacteroides.s__Bacteroides_vulgatus	rs1514626	T	C	0.105021	0.139236	8	132765741	7437	0.0237637	9.89877e-06	0.0511859	19.5309
p__Bacteroidetes.c__Bacteroidia.o__Bacteroidales.f__Bacteroidaceae.g__Bacteroides.s__Bacteroides_vulgatus	rs56282904	G	A	0.0886546	0.2577	2	57276048	7437	0.0189872	3.02418e-06	0.0540709	21.8012
p__Bacteroidetes.c__Bacteroidia.o__Bacteroidales.f__Bacteroidaceae.g__Bacteroides.s__Bacteroides_vulgatus	rs6044532	C	T	-0.073067	0.463138	20	16934650	7437	0.01654	9.98038e-06	-0.0511654	19.5152
p__Bacteroidetes.c__Bacteroidia.o__Bacteroidales.f__Bacteroidaceae.g__Bacteroides.s__Bacteroides_vulgatus	rs6732796	T	A	-0.160154	0.0560728	2	15240601	7437	0.036148	9.40147e-06	-0.0513145	19.6293
p__Bacteroidetes.c__Bacteroidia.o__Bacteroidales.f__Bacteroidaceae.g__Bacteroides.s__Bacteroides_xylanisolvens	rs10862904	G	A	-0.0893192	0.474561	12	85018579	5434	0.0195497	4.90459e-06	-0.0618717	20.8742
p__Bacteroidetes.c__Bacteroidia.o__Bacteroidales.f__Bacteroidaceae.g__Bacteroides.s__Bacteroides_xylanisolvens	rs111452233	A	G	0.152257	0.135805	6	168150936	5434	0.0284751	8.9402e-08	0.0723592	28.5909
p__Bacteroidetes.c__Bacteroidia.o__Bacteroidales.f__Bacteroidaceae.g__Bacteroides.s__Bacteroides_xylanisolvens	rs1137722	C	T	0.0967949	0.444609	2	193015711	5434	0.0200587	1.39592e-06	0.0653343	23.2863
p__Bacteroidetes.c__Bacteroidia.o__Bacteroidales.f__Bacteroidaceae.g__Bacteroides.s__Bacteroides_xylanisolvens	rs11522665	T	G	0.205696	0.0501866	11	10489428	5434	0.0457741	6.99889e-06	0.0608584	20.1935
p__Bacteroidetes.c__Bacteroidia.o__Bacteroidales.f__Bacteroidaceae.g__Bacteroides.s__Bacteroides_xylanisolvens	rs117675525	T	G	0.194145	0.0829501	19	57147233	5434	0.0400209	1.22787e-06	0.0656781	23.533
p__Bacteroidetes.c__Bacteroidia.o__Bacteroidales.f__Bacteroidaceae.g__Bacteroides.s__Bacteroides_xylanisolvens	rs12416788	G	A	-0.119958	0.163508	11	107894312	5434	0.0260995	4.3036e-06	-0.0622403	21.1246
p__Bacteroidetes.c__Bacteroidia.o__Bacteroidales.f__Bacteroidaceae.g__Bacteroides.s__Bacteroides_xylanisolvens	rs12443593	A	C	0.186202	0.0608208	16	20676354	5434	0.040302	3.834e-06	0.0625645	21.3461
p__Bacteroidetes.c__Bacteroidia.o__Bacteroidales.f__Bacteroidaceae.g__Bacteroides.s__Bacteroides_xylanisolvens	rs2302675	A	G	0.0945071	0.296811	16	54060498	5434	0.0213508	9.58191e-06	0.05995	19.593
p__Bacteroidetes.c__Bacteroidia.o__Bacteroidales.f__Bacteroidaceae.g__Bacteroides.s__Bacteroides_xylanisolvens	rs34558519	G	A	-0.201166	0.0562161	16	56645219	5434	0.0424561	2.15617e-06	-0.0641562	22.4506
p__Bacteroidetes.c__Bacteroidia.o__Bacteroidales.f__Bacteroidaceae.g__Bacteroides.s__Bacteroides_xylanisolvens	rs463212	C	T	-0.112837	0.184172	5	100809936	5434	0.0250366	6.57892e-06	-0.0610359	20.3119
p__Bacteroidetes.c__Bacteroidia.o__Bacteroidales.f__Bacteroidaceae.g__Bacteroides.s__Bacteroides_xylanisolvens	rs4733774	C	A	-0.100809	0.244434	8	131196683	5434	0.0222193	5.70563e-06	-0.0614425	20.5845
p__Bacteroidetes.c__Bacteroidia.o__Bacteroidales.f__Bacteroidaceae.g__Bacteroides.s__Bacteroides_xylanisolvens	rs4869373	C	G	0.18282	0.0617532	5	96941137	5434	0.0410783	8.56625e-06	0.0602755	19.8071
p__Bacteroidetes.c__Bacteroidia.o__Bacteroidales.f__Bacteroidaceae.g__Bacteroides.s__Bacteroides_xylanisolvens	rs7380390	C	T	0.0951037	0.657837	5	54891954	5434	0.0210174	6.03949e-06	0.0612804	20.4756
p__Bacteroidetes.c__Bacteroidia.o__Bacteroidales.f__Bacteroidales_noname	rs12449080	G	C	0.0866379	0.664356	16	73660160	7159	0.0178384	1.19282e-06	0.0573156	23.5888
p__Bacteroidetes.c__Bacteroidia.o__Bacteroidales.f__Bacteroidales_noname	rs12602625	C	G	-0.165436	0.058124	17	65679135	7159	0.0370076	7.80968e-06	-0.0527678	19.9839
p__Bacteroidetes.c__Bacteroidia.o__Bacteroidales.f__Bacteroidales_noname	rs2008778	A	C	-0.0979307	0.219845	17	36156378	7159	0.0215629	5.58195e-06	-0.053607	20.6265
p__Bacteroidetes.c__Bacteroidia.o__Bacteroidales.f__Bacteroidales_noname	rs2465095	G	A	-0.0819963	0.417237	2	137536904	7159	0.0166902	8.97639e-07	-0.0579744	24.1361
p__Bacteroidetes.c__Bacteroidia.o__Bacteroidales.f__Bacteroidales_noname	rs2700958	A	G	0.131086	0.0912533	7	36134000	7159	0.0296117	9.56313e-06	0.0522556	19.5968
p__Bacteroidetes.c__Bacteroidia.o__Bacteroidales.f__Bacteroidales_noname	rs3106091	C	T	0.0828995	0.680953	2	200881067	7159	0.0180146	4.18877e-06	0.054315	21.1765
p__Bacteroidetes.c__Bacteroidia.o__Bacteroidales.f__Bacteroidales_noname	rs35445518	C	A	0.0909857	0.769202	19	46908968	7159	0.0204096	8.27351e-06	0.0526224	19.8736
p__Bacteroidetes.c__Bacteroidia.o__Bacteroidales.f__Bacteroidales_noname	rs4294998	C	A	0.0741667	0.505929	2	228912194	7159	0.0167806	9.87957e-06	0.0521728	19.5346
p__Bacteroidetes.c__Bacteroidia.o__Bacteroidales.f__Bacteroidales_noname	rs55712042	G	A	0.0749093	0.536767	4	2706103	7159	0.0168861	9.15782e-06	0.0523655	19.6795
p__Bacteroidetes.c__Bacteroidia.o__Bacteroidales.f__Bacteroidales_noname.g__Bacteroidales_noname	rs12449080	G	C	0.0865938	0.664356	16	73660160	7159	0.0178388	1.2085e-06	0.0572851	23.5636
p__Bacteroidetes.c__Bacteroidia.o__Bacteroidales.f__Bacteroidales_noname.g__Bacteroidales_noname	rs12602625	C	G	-0.165344	0.058124	17	65679135	7159	0.0370085	7.9056e-06	-0.0527371	19.9606
p__Bacteroidetes.c__Bacteroidia.o__Bacteroidales.f__Bacteroidales_noname.g__Bacteroidales_noname	rs2008778	A	C	-0.0979854	0.219845	17	36156378	7159	0.0215634	5.51801e-06	-0.0536356	20.6485
p__Bacteroidetes.c__Bacteroidia.o__Bacteroidales.f__Bacteroidales_noname.g__Bacteroidales_noname	rs2465095	G	A	-0.081979	0.417237	2	137536904	7159	0.0166906	9.02936e-07	-0.0579609	24.1247
p__Bacteroidetes.c__Bacteroidia.o__Bacteroidales.f__Bacteroidales_noname.g__Bacteroidales_noname	rs2700958	A	G	0.131146	0.0912533	7	36134000	7159	0.0296124	9.47834e-06	0.0522782	19.6138
p__Bacteroidetes.c__Bacteroidia.o__Bacteroidales.f__Bacteroidales_noname.g__Bacteroidales_noname	rs3106091	C	T	0.0829122	0.680953	2	200881067	7159	0.0180151	4.17683e-06	0.054322	21.1819
p__Bacteroidetes.c__Bacteroidia.o__Bacteroidales.f__Bacteroidales_noname.g__Bacteroidales_noname	rs35445518	C	A	0.0910549	0.769202	19	46908968	7159	0.0204101	8.14778e-06	0.052661	19.9029
p__Bacteroidetes.c__Bacteroidia.o__Bacteroidales.f__Bacteroidales_noname.g__Bacteroidales_noname	rs4294998	C	A	0.0742452	0.505929	2	228912194	7159	0.016781	9.67258e-06	0.0522267	19.575
p__Bacteroidetes.c__Bacteroidia.o__Bacteroidales.f__Bacteroidales_noname.g__Bacteroidales_noname	rs55712042	G	A	0.0749687	0.536767	4	2706103	7159	0.0168865	9.01379e-06	0.0524057	19.7098
p__Bacteroidetes.c__Bacteroidia.o__Bacteroidales.f__Bacteroidales_noname.g__Bacteroidales_noname.s__Bacteroidales_bacterium_ph8	rs12449080	G	C	0.086934	0.664356	16	73660160	7159	0.0178413	1.10119e-06	0.0575015	23.7426
p__Bacteroidetes.c__Bacteroidia.o__Bacteroidales.f__Bacteroidales_noname.g__Bacteroidales_noname.s__Bacteroidales_bacterium_ph8	rs12602625	C	G	-0.16527	0.058124	17	65679135	7159	0.0370136	8.00239e-06	-0.0527064	19.9373
p__Bacteroidetes.c__Bacteroidia.o__Bacteroidales.f__Bacteroidales_noname.g__Bacteroidales_noname.s__Bacteroidales_bacterium_ph8	rs2008778	A	C	-0.0981686	0.219845	17	36156378	7159	0.0215664	5.31549e-06	-0.0537283	20.7201
p__Bacteroidetes.c__Bacteroidia.o__Bacteroidales.f__Bacteroidales_noname.g__Bacteroidales_noname.s__Bacteroidales_bacterium_ph8	rs203770	C	T	-0.0823321	0.32844	2	200897873	7159	0.0178522	3.99046e-06	-0.0544337	21.2694
p__Bacteroidetes.c__Bacteroidia.o__Bacteroidales.f__Bacteroidales_noname.g__Bacteroidales_noname.s__Bacteroidales_bacterium_ph8	rs2465095	G	A	-0.0817186	0.417237	2	137536904	7159	0.0166929	9.80985e-07	-0.0577694	23.9651
p__Bacteroidetes.c__Bacteroidia.o__Bacteroidales.f__Bacteroidales_noname.g__Bacteroidales_noname.s__Bacteroidales_bacterium_ph8	rs2700958	A	G	0.131635	0.0912533	7	36134000	7159	0.0296165	8.80264e-06	0.0524657	19.7551
p__Bacteroidetes.c__Bacteroidia.o__Bacteroidales.f__Bacteroidales_noname.g__Bacteroidales_noname.s__Bacteroidales_bacterium_ph8	rs35445518	C	A	0.0910584	0.769202	19	46908968	7159	0.0204129	8.16455e-06	0.0526558	19.8989
p__Bacteroidetes.c__Bacteroidia.o__Bacteroidales.f__Bacteroidales_noname.g__Bacteroidales_noname.s__Bacteroidales_bacterium_ph8	rs55712042	G	A	0.0752817	0.536767	4	2706103	7159	0.0168888	8.29244e-06	0.0526166	19.8692
p__Bacteroidetes.c__Bacteroidia.o__Bacteroidales.f__Porphyromonadaceae	rs10166236	A	G	-0.118275	0.125028	2	42967871	7674	0.0260257	5.50562e-06	-0.0518145	20.6528
p__Bacteroidetes.c__Bacteroidia.o__Bacteroidales.f__Porphyromonadaceae	rs1109499	G	C	-0.0885771	0.253967	21	28126167	7674	0.019507	5.60462e-06	-0.0517718	20.6187
p__Bacteroidetes.c__Bacteroidia.o__Bacteroidales.f__Porphyromonadaceae	rs113710653	T	C	0.128026	0.0952181	21	47581835	7674	0.0277397	3.92633e-06	0.0526185	21.3005
p__Bacteroidetes.c__Bacteroidia.o__Bacteroidales.f__Porphyromonadaceae	rs11979513	A	G	0.0994314	0.178196	7	41250331	7674	0.0211827	2.67927e-06	0.0535137	22.0335
p__Bacteroidetes.c__Bacteroidia.o__Bacteroidales.f__Porphyromonadaceae	rs12456364	A	G	-0.0726766	0.496351	18	71518679	7674	0.0164463	9.91499e-06	-0.0503871	19.5277
p__Bacteroidetes.c__Bacteroidia.o__Bacteroidales.f__Porphyromonadaceae	rs12673975	A	G	-0.0775436	0.640623	7	21527320	7674	0.0170789	5.61716e-06	-0.0517665	20.6144
p__Bacteroidetes.c__Bacteroidia.o__Bacteroidales.f__Porphyromonadaceae	rs13070029	T	C	0.0869101	0.239247	3	42852207	7674	0.0192953	6.66169e-06	0.0513561	20.288
p__Bacteroidetes.c__Bacteroidia.o__Bacteroidales.f__Porphyromonadaceae	rs1363927	A	G	-0.119586	0.108679	5	37861581	7674	0.0259413	4.0289e-06	-0.0525576	21.2511
p__Bacteroidetes.c__Bacteroidia.o__Bacteroidales.f__Porphyromonadaceae	rs1452703	A	G	0.0761138	0.375274	3	5766901	7674	0.0168897	6.58958e-06	0.0513824	20.3088
p__Bacteroidetes.c__Bacteroidia.o__Bacteroidales.f__Porphyromonadaceae	rs2236547	T	C	0.0949108	0.182002	9	214864	7674	0.0213119	8.45158e-06	0.0507783	19.8329
p__Bacteroidetes.c__Bacteroidia.o__Bacteroidales.f__Porphyromonadaceae	rs2448269	T	C	0.0958694	0.191151	11	80099803	7674	0.0215746	8.84543e-06	0.050667	19.7458
p__Bacteroidetes.c__Bacteroidia.o__Bacteroidales.f__Porphyromonadaceae	rs3863318	C	A	-0.0733528	0.56509	11	117811167	7674	0.0164864	8.61562e-06	-0.0507314	19.7961
p__Bacteroidetes.c__Bacteroidia.o__Bacteroidales.f__Porphyromonadaceae	rs41265179	T	G	-0.186507	0.0513384	1	153601828	7674	0.0419988	8.96377e-06	-0.0506345	19.7204
p__Bacteroidetes.c__Bacteroidia.o__Bacteroidales.f__Porphyromonadaceae	rs56238206	A	G	0.108593	0.144547	11	13918589	7674	0.0235475	3.99489e-06	0.0525776	21.2673
p__Bacteroidetes.c__Bacteroidia.o__Bacteroidales.f__Porphyromonadaceae	rs5767121	T	G	0.108883	0.132134	22	48762687	7674	0.0240491	5.96723e-06	0.0516213	20.4987
p__Bacteroidetes.c__Bacteroidia.o__Bacteroidales.f__Porphyromonadaceae	rs9542263	C	T	0.0747894	0.536238	13	70868010	7674	0.0165338	6.08463e-06	0.0515745	20.4614
p__Bacteroidetes.c__Bacteroidia.o__Bacteroidales.f__Porphyromonadaceae.g__Barnesiella	rs10026787	C	T	-0.15818	0.0698756	4	106433814	6843	0.0340512	3.3946e-06	-0.056076	21.5795
p__Bacteroidetes.c__Bacteroidia.o__Bacteroidales.f__Porphyromonadaceae.g__Barnesiella	rs1078988	C	T	0.0941197	0.257608	15	101902700	6843	0.0205927	4.8646e-06	0.0551755	20.8899
p__Bacteroidetes.c__Bacteroidia.o__Bacteroidales.f__Porphyromonadaceae.g__Barnesiella	rs115004061	T	C	-0.189927	0.0506658	3	109435292	6843	0.0427222	8.76407e-06	-0.0536717	19.7635
p__Bacteroidetes.c__Bacteroidia.o__Bacteroidales.f__Porphyromonadaceae.g__Barnesiella	rs118183316	A	G	0.177111	0.0517068	12	31033659	6843	0.0400405	9.72055e-06	0.0534031	19.5656
p__Bacteroidetes.c__Bacteroidia.o__Bacteroidales.f__Porphyromonadaceae.g__Barnesiella	rs11851037	T	C	0.0814204	0.318062	14	104767703	6843	0.0183917	9.55476e-06	0.0534478	19.5984
p__Bacteroidetes.c__Bacteroidia.o__Bacteroidales.f__Porphyromonadaceae.g__Barnesiella	rs34437635	T	C	0.161612	0.072341	22	45256730	6843	0.0350091	3.90651e-06	0.0557261	21.3102
p__Bacteroidetes.c__Bacteroidia.o__Bacteroidales.f__Porphyromonadaceae.g__Barnesiella	rs62135856	A	G	0.153567	0.0776336	2	38063634	6843	0.0333456	4.11818e-06	0.0555941	21.209
p__Bacteroidetes.c__Bacteroidia.o__Bacteroidales.f__Porphyromonadaceae.g__Barnesiella	rs67396441	T	C	-0.0790905	0.385942	2	127772373	6843	0.017334	5.04879e-06	-0.0550817	20.8187
p__Bacteroidetes.c__Bacteroidia.o__Bacteroidales.f__Porphyromonadaceae.g__Barnesiella	rs6920861	C	T	-0.109842	0.253827	6	167939982	6843	0.0209364	1.55043e-07	-0.0633046	27.5254
p__Bacteroidetes.c__Bacteroidia.o__Bacteroidales.f__Porphyromonadaceae.g__Barnesiella	rs700801	A	G	0.100913	0.81313	9	79234647	6843	0.0222596	5.80248e-06	0.0547292	20.5523
p__Bacteroidetes.c__Bacteroidia.o__Bacteroidales.f__Porphyromonadaceae.g__Barnesiella	rs74448867	G	A	0.169254	0.0685882	8	3804085	6843	0.0349493	1.27991e-06	0.0584518	23.4532
p__Bacteroidetes.c__Bacteroidia.o__Bacteroidales.f__Porphyromonadaceae.g__Barnesiella	rs78335793	T	C	0.136187	0.0949423	1	175415285	6843	0.0296879	4.49029e-06	0.0553771	21.0433
p__Bacteroidetes.c__Bacteroidia.o__Bacteroidales.f__Porphyromonadaceae.g__Barnesiella	rs8029854	C	T	-0.107635	0.811072	15	77314031	6843	0.0224718	1.66983e-06	-0.0578132	22.9418
p__Bacteroidetes.c__Bacteroidia.o__Bacteroidales.f__Porphyromonadaceae.g__Barnesiella	rs9884588	T	C	0.0829432	0.370832	4	32616774	6843	0.0179741	3.93848e-06	0.0557057	21.2946
p__Bacteroidetes.c__Bacteroidia.o__Bacteroidales.f__Porphyromonadaceae.g__Barnesiella.s__Barnesiella_intestinihominis	rs10026787	C	T	-0.15714	0.0698756	4	106433814	6843	0.0340508	3.93334e-06	-0.055709	21.2971
p__Bacteroidetes.c__Bacteroidia.o__Bacteroidales.f__Porphyromonadaceae.g__Barnesiella.s__Barnesiella_intestinihominis	rs1078988	C	T	0.0935179	0.257608	15	101902700	6843	0.0205925	5.58907e-06	0.0548243	20.624
p__Bacteroidetes.c__Bacteroidia.o__Bacteroidales.f__Porphyromonadaceae.g__Barnesiella.s__Barnesiella_intestinihominis	rs115004061	T	C	-0.189853	0.0506658	3	109435292	6843	0.0427218	8.833e-06	-0.0536515	19.7485
p__Bacteroidetes.c__Bacteroidia.o__Bacteroidales.f__Porphyromonadaceae.g__Barnesiella.s__Barnesiella_intestinihominis	rs2132254	T	C	0.0813722	0.5894	3	65846859	6843	0.0183979	9.73773e-06	0.0533985	19.5622
p__Bacteroidetes.c__Bacteroidia.o__Bacteroidales.f__Porphyromonadaceae.g__Barnesiella.s__Barnesiella_intestinihominis	rs34437635	T	C	0.161911	0.072341	22	45256730	6843	0.0350088	3.74857e-06	0.0558291	21.3893
p__Bacteroidetes.c__Bacteroidia.o__Bacteroidales.f__Porphyromonadaceae.g__Barnesiella.s__Barnesiella_intestinihominis	rs62135856	A	G	0.153113	0.0776336	2	38063634	6843	0.0333452	4.39565e-06	0.0554306	21.0841
p__Bacteroidetes.c__Bacteroidia.o__Bacteroidales.f__Porphyromonadaceae.g__Barnesiella.s__Barnesiella_intestinihominis	rs67396441	T	C	-0.078774	0.385942	2	127772373	6843	0.0173338	5.50569e-06	-0.0548624	20.6528
p__Bacteroidetes.c__Bacteroidia.o__Bacteroidales.f__Porphyromonadaceae.g__Barnesiella.s__Barnesiella_intestinihominis	rs6920861	C	T	-0.111339	0.253827	6	167939982	6843	0.0209362	1.04903e-07	-0.0641644	28.2813
p__Bacteroidetes.c__Bacteroidia.o__Bacteroidales.f__Porphyromonadaceae.g__Barnesiella.s__Barnesiella_intestinihominis	rs700801	A	G	0.100962	0.81313	9	79234647	6843	0.0222594	5.74155e-06	0.054756	20.5725
p__Bacteroidetes.c__Bacteroidia.o__Bacteroidales.f__Porphyromonadaceae.g__Barnesiella.s__Barnesiella_intestinihominis	rs74448867	G	A	0.168486	0.0685882	8	3804085	6843	0.0349489	1.42902e-06	0.058188	23.2412
p__Bacteroidetes.c__Bacteroidia.o__Bacteroidales.f__Porphyromonadaceae.g__Barnesiella.s__Barnesiella_intestinihominis	rs78335793	T	C	0.134728	0.0949423	1	175415285	6843	0.0296875	5.67399e-06	0.054786	20.5951
p__Bacteroidetes.c__Bacteroidia.o__Bacteroidales.f__Porphyromonadaceae.g__Barnesiella.s__Barnesiella_intestinihominis	rs8029854	C	T	-0.109071	0.811072	15	77314031	6843	0.0224716	1.21164e-06	-0.0585826	23.5586
p__Bacteroidetes.c__Bacteroidia.o__Bacteroidales.f__Porphyromonadaceae.g__Barnesiella.s__Barnesiella_intestinihominis	rs9884588	T	C	0.0829817	0.370832	4	32616774	6843	0.0179739	3.89717e-06	0.0557321	21.3148
p__Bacteroidetes.c__Bacteroidia.o__Bacteroidales.f__Porphyromonadaceae.g__Coprobacter	rs112428203	T	C	-0.138203	0.174616	7	147486250	3777	0.0305287	5.98297e-06	-0.0734811	20.4936
p__Bacteroidetes.c__Bacteroidia.o__Bacteroidales.f__Porphyromonadaceae.g__Coprobacter	rs12232484	C	T	-0.125955	0.445343	17	21062412	3777	0.0237103	1.08289e-07	-0.0861393	28.2198
p__Bacteroidetes.c__Bacteroidia.o__Bacteroidales.f__Porphyromonadaceae.g__Coprobacter	rs12463384	A	C	0.114302	0.373021	19	21799037	3777	0.024484	3.03473e-06	0.0757643	21.7945
p__Bacteroidetes.c__Bacteroidia.o__Bacteroidales.f__Porphyromonadaceae.g__Coprobacter	rs1896610	A	G	-0.134295	0.202817	12	20347763	3777	0.0289879	3.60749e-06	-0.075189	21.4629
p__Bacteroidetes.c__Bacteroidia.o__Bacteroidales.f__Porphyromonadaceae.g__Coprobacter	rs2697923	T	G	-0.122751	0.651908	11	47363215	3777	0.0241408	3.68008e-07	-0.0824771	25.8552
p__Bacteroidetes.c__Bacteroidia.o__Bacteroidales.f__Porphyromonadaceae.g__Coprobacter	rs75238635	A	G	0.194892	0.0856001	4	177157192	3777	0.0414986	2.64846e-06	0.0762145	22.0557
p__Bacteroidetes.c__Bacteroidia.o__Bacteroidales.f__Porphyromonadaceae.g__Coprobacter	rs79594952	G	A	0.171616	0.146863	13	59329981	3777	0.0334868	2.9769e-07	0.0831231	26.2646
p__Bacteroidetes.c__Bacteroidia.o__Bacteroidales.f__Porphyromonadaceae.g__Coprobacter.s__Coprobacter_fastidiosus	rs112428203	T	C	-0.139492	0.174616	7	147486250	3777	0.0305328	4.90998e-06	-0.0741527	20.8721
p__Bacteroidetes.c__Bacteroidia.o__Bacteroidales.f__Porphyromonadaceae.g__Coprobacter.s__Coprobacter_fastidiosus	rs12232484	C	T	-0.125506	0.445343	17	21062412	3777	0.0237135	1.20587e-07	-0.0858234	28.0117
p__Bacteroidetes.c__Bacteroidia.o__Bacteroidales.f__Porphyromonadaceae.g__Coprobacter.s__Coprobacter_fastidiosus	rs12463384	A	C	0.113367	0.373021	19	21799037	3777	0.0244873	3.66292e-06	0.075138	21.4336
p__Bacteroidetes.c__Bacteroidia.o__Bacteroidales.f__Porphyromonadaceae.g__Coprobacter.s__Coprobacter_fastidiosus	rs1896610	A	G	-0.134792	0.202817	12	20347763	3777	0.0289918	3.33028e-06	-0.0754556	21.6162
p__Bacteroidetes.c__Bacteroidia.o__Bacteroidales.f__Porphyromonadaceae.g__Coprobacter.s__Coprobacter_fastidiosus	rs2697923	T	G	-0.122603	0.651908	11	47363215	3777	0.024144	3.81432e-07	-0.0823675	25.7861
p__Bacteroidetes.c__Bacteroidia.o__Bacteroidales.f__Porphyromonadaceae.g__Coprobacter.s__Coprobacter_fastidiosus	rs75238635	A	G	0.196849	0.0856001	4	177157192	3777	0.0415042	2.10716e-06	0.0769648	22.4948
p__Bacteroidetes.c__Bacteroidia.o__Bacteroidales.f__Porphyromonadaceae.g__Coprobacter.s__Coprobacter_fastidiosus	rs79594952	G	A	0.171836	0.146863	13	59329981	3777	0.0334913	2.88556e-07	0.0832176	26.3248
p__Bacteroidetes.c__Bacteroidia.o__Bacteroidales.f__Porphyromonadaceae.g__Odoribacter	rs1035637	G	A	0.0835739	0.65561	8	3925283	6832	0.0185211	6.4112e-06	0.0545188	20.3613
p__Bacteroidetes.c__Bacteroidia.o__Bacteroidales.f__Porphyromonadaceae.g__Odoribacter	rs17507951	A	T	0.147009	0.0808123	5	31836038	6832	0.0327317	7.07779e-06	0.0542656	20.1721
p__Bacteroidetes.c__Bacteroidia.o__Bacteroidales.f__Porphyromonadaceae.g__Odoribacter	rs2605503	T	C	-0.0806683	0.524082	10	68372621	6832	0.0176144	4.65715e-06	-0.0553296	20.9734
p__Bacteroidetes.c__Bacteroidia.o__Bacteroidales.f__Porphyromonadaceae.g__Odoribacter	rs28376149	T	C	0.157775	0.0975091	4	187448960	6832	0.0309694	3.49606e-07	0.0615276	25.9542
p__Bacteroidetes.c__Bacteroidia.o__Bacteroidales.f__Porphyromonadaceae.g__Odoribacter	rs3103001	A	G	-0.143232	0.0795639	6	159257260	6832	0.03221	8.71571e-06	-0.0537291	19.7741
p__Bacteroidetes.c__Bacteroidia.o__Bacteroidales.f__Porphyromonadaceae.g__Odoribacter	rs58045871	A	G	-0.0929431	0.331563	6	113786052	6832	0.0184464	4.69101e-07	-0.0608539	25.3869
p__Bacteroidetes.c__Bacteroidia.o__Bacteroidales.f__Porphyromonadaceae.g__Odoribacter	rs6461301	T	G	-0.119584	0.141321	7	17192045	6832	0.025812	3.60615e-06	-0.0559705	21.4636
p__Bacteroidetes.c__Bacteroidia.o__Bacteroidales.f__Porphyromonadaceae.g__Odoribacter	rs71492034	G	A	0.110016	0.157811	9	12307408	6832	0.0242636	5.78194e-06	0.0547821	20.5591
p__Bacteroidetes.c__Bacteroidia.o__Bacteroidales.f__Porphyromonadaceae.g__Odoribacter	rs7298214	G	A	0.0812445	0.49855	12	2053076	6832	0.01747	3.31104e-06	0.0561829	21.6273
p__Bacteroidetes.c__Bacteroidia.o__Bacteroidales.f__Porphyromonadaceae.g__Odoribacter	rs935417	T	A	-0.0927844	0.725202	2	239062898	6832	0.0209782	9.73862e-06	-0.0534411	19.562
p__Bacteroidetes.c__Bacteroidia.o__Bacteroidales.f__Porphyromonadaceae.g__Odoribacter.s__Odoribacter_splanchnicus	rs11111	C	T	-0.103454	0.183291	5	37814102	5925	0.0234163	9.9605e-06	-0.0573117	19.519
p__Bacteroidetes.c__Bacteroidia.o__Bacteroidales.f__Porphyromonadaceae.g__Odoribacter.s__Odoribacter_splanchnicus	rs117633633	A	G	0.191045	0.0686066	16	87943237	5925	0.0422441	6.11419e-06	0.058661	20.4521
p__Bacteroidetes.c__Bacteroidia.o__Bacteroidales.f__Porphyromonadaceae.g__Odoribacter.s__Odoribacter_splanchnicus	rs13096936	G	A	0.109896	0.289539	3	42925008	5925	0.0208761	1.40813e-07	0.0682412	27.7116
p__Bacteroidetes.c__Bacteroidia.o__Bacteroidales.f__Porphyromonadaceae.g__Odoribacter.s__Odoribacter_splanchnicus	rs152172	T	C	-0.0880651	0.420097	16	66912905	5925	0.0187815	2.74631e-06	-0.0608133	21.9861
p__Bacteroidetes.c__Bacteroidia.o__Bacteroidales.f__Porphyromonadaceae.g__Odoribacter.s__Odoribacter_splanchnicus	rs2383400	A	G	0.0862234	0.525855	4	180655477	5925	0.0189004	5.06745e-06	0.0591726	20.8116
p__Bacteroidetes.c__Bacteroidia.o__Bacteroidales.f__Porphyromonadaceae.g__Odoribacter.s__Odoribacter_splanchnicus	rs2470427	T	C	0.0905437	0.487964	12	2075984	5925	0.0184222	8.88156e-07	0.0637327	24.1565
p__Bacteroidetes.c__Bacteroidia.o__Bacteroidales.f__Porphyromonadaceae.g__Odoribacter.s__Odoribacter_splanchnicus	rs495710	T	C	-0.0921548	0.472152	15	46935830	5925	0.0185091	6.39534e-07	-0.0645586	24.7892
p__Bacteroidetes.c__Bacteroidia.o__Bacteroidales.f__Porphyromonadaceae.g__Odoribacter.s__Odoribacter_splanchnicus	rs5754282	C	A	0.101205	0.227051	22	33176834	5925	0.0224536	6.56532e-06	0.058466	20.3159
p__Bacteroidetes.c__Bacteroidia.o__Bacteroidales.f__Porphyromonadaceae.g__Odoribacter.s__Odoribacter_splanchnicus	rs6583351	C	T	0.0851714	0.514788	7	186119	5925	0.0187403	5.49817e-06	0.0589508	20.6554
p__Bacteroidetes.c__Bacteroidia.o__Bacteroidales.f__Porphyromonadaceae.g__Odoribacter.s__Odoribacter_splanchnicus	rs7011780	C	A	0.130826	0.11191	8	125596990	5925	0.0292709	7.84129e-06	0.0579768	19.9762
p__Bacteroidetes.c__Bacteroidia.o__Bacteroidales.f__Porphyromonadaceae.g__Odoribacter.s__Odoribacter_splanchnicus	rs7019674	C	T	-0.0842361	0.49146	9	81809148	5925	0.0187999	7.44085e-06	-0.0581216	20.0764
p__Bacteroidetes.c__Bacteroidia.o__Bacteroidales.f__Porphyromonadaceae.g__Odoribacter.s__Odoribacter_splanchnicus	rs73619447	T	C	-0.172843	0.0602449	20	61629312	5925	0.0389841	9.26388e-06	-0.057514	19.6575
p__Bacteroidetes.c__Bacteroidia.o__Bacteroidales.f__Porphyromonadaceae.g__Odoribacter.s__Odoribacter_splanchnicus	rs74682567	G	A	-0.201543	0.0650097	17	37804675	5925	0.0417131	1.35406e-06	-0.0626571	23.3448
p__Bacteroidetes.c__Bacteroidia.o__Bacteroidales.f__Porphyromonadaceae.g__Odoribacter.s__Odoribacter_splanchnicus	rs76880769	A	G	-0.187932	0.0558398	6	68516989	5925	0.0419932	7.63041e-06	-0.0580521	20.0283
p__Bacteroidetes.c__Bacteroidia.o__Bacteroidales.f__Porphyromonadaceae.g__Parabacteroides	rs10854303	G	A	-0.101857	0.80931	21	29126637	7461	0.0217912	2.95046e-06	-0.0540425	21.8485
p__Bacteroidetes.c__Bacteroidia.o__Bacteroidales.f__Porphyromonadaceae.g__Parabacteroides	rs11083824	G	C	0.0813916	0.65056	19	46910130	7461	0.0179671	5.8976e-06	0.0523798	20.5212
p__Bacteroidetes.c__Bacteroidia.o__Bacteroidales.f__Porphyromonadaceae.g__Parabacteroides	rs113638576	T	C	-0.115999	0.131189	5	176756088	7461	0.0257425	6.6029e-06	-0.0521039	20.305
p__Bacteroidetes.c__Bacteroidia.o__Bacteroidales.f__Porphyromonadaceae.g__Parabacteroides	rs11603389	G	C	0.128011	0.096049	11	130448209	7461	0.0284243	6.682e-06	0.0520748	20.2822
p__Bacteroidetes.c__Bacteroidia.o__Bacteroidales.f__Porphyromonadaceae.g__Parabacteroides	rs16848174	G	C	0.148535	0.0675263	3	175195490	7461	0.0333148	8.25197e-06	0.0515554	19.8786
p__Bacteroidetes.c__Bacteroidia.o__Bacteroidales.f__Porphyromonadaceae.g__Parabacteroides	rs17639446	C	A	-0.128672	0.121318	17	48273903	7461	0.0281575	4.8839e-06	-0.0528374	20.8823
p__Bacteroidetes.c__Bacteroidia.o__Bacteroidales.f__Porphyromonadaceae.g__Parabacteroides	rs17706792	G	A	0.0880518	0.283512	7	104500549	7461	0.0190049	3.60188e-06	0.0535685	21.4658
p__Bacteroidetes.c__Bacteroidia.o__Bacteroidales.f__Porphyromonadaceae.g__Parabacteroides	rs315588	T	C	0.0972865	0.183821	10	36487049	7461	0.0218412	8.41794e-06	0.0515062	19.8405
p__Bacteroidetes.c__Bacteroidia.o__Bacteroidales.f__Porphyromonadaceae.g__Parabacteroides	rs541877	G	A	0.0928494	0.209692	11	102357529	7461	0.0205642	6.32881e-06	0.0522076	20.3861
p__Bacteroidetes.c__Bacteroidia.o__Bacteroidales.f__Porphyromonadaceae.g__Parabacteroides	rs56238206	A	G	0.113252	0.144301	11	13918589	7461	0.0240443	2.47529e-06	0.0544565	22.1856
p__Bacteroidetes.c__Bacteroidia.o__Bacteroidales.f__Porphyromonadaceae.g__Parabacteroides	rs6910508	A	G	0.0819775	0.324371	6	166531345	7461	0.0178218	4.22791e-06	0.0531849	21.1586
p__Bacteroidetes.c__Bacteroidia.o__Bacteroidales.f__Porphyromonadaceae.g__Parabacteroides	rs9409512	A	G	0.0776497	0.400457	9	97061771	7461	0.0170857	5.50107e-06	0.0525491	20.6544
p__Bacteroidetes.c__Bacteroidia.o__Bacteroidales.f__Porphyromonadaceae.g__Parabacteroides	rs9663125	T	G	0.0764387	0.434982	10	29866909	7461	0.0168408	5.65458e-06	0.0524822	20.6017
p__Bacteroidetes.c__Bacteroidia.o__Bacteroidales.f__Porphyromonadaceae.g__Parabacteroides.s__Parabacteroides_distasonis	rs3735683	T	C	0.10494	0.21672	7	1025533	6241	0.0220496	1.94295e-06	0.0601445	22.6506
p__Bacteroidetes.c__Bacteroidia.o__Bacteroidales.f__Porphyromonadaceae.g__Parabacteroides.s__Parabacteroides_distasonis	rs3814989	C	T	0.09487	0.25714	7	18634822	6241	0.0208954	5.61891e-06	0.0573859	20.6138
p__Bacteroidetes.c__Bacteroidia.o__Bacteroidales.f__Porphyromonadaceae.g__Parabacteroides.s__Parabacteroides_distasonis	rs60248492	G	C	-0.187154	0.0602122	16	69943500	6241	0.0388118	1.42059e-06	-0.0609355	23.2526
p__Bacteroidetes.c__Bacteroidia.o__Bacteroidales.f__Porphyromonadaceae.g__Parabacteroides.s__Parabacteroides_distasonis	rs62227335	T	C	-0.216031	0.0539575	3	140418	6241	0.0401629	7.49479e-08	-0.0679407	28.9324
p__Bacteroidetes.c__Bacteroidia.o__Bacteroidales.f__Porphyromonadaceae.g__Parabacteroides.s__Parabacteroides_distasonis	rs6603134	G	A	-0.0823059	0.593815	19	8106521	6241	0.0183647	7.40355e-06	-0.0566489	20.086
p__Bacteroidetes.c__Bacteroidia.o__Bacteroidales.f__Porphyromonadaceae.g__Parabacteroides.s__Parabacteroides_distasonis	rs6688656	G	T	-0.0827272	0.57415	1	166377590	6241	0.0185553	8.25652e-06	-0.0563551	19.8775
p__Bacteroidetes.c__Bacteroidia.o__Bacteroidales.f__Porphyromonadaceae.g__Parabacteroides.s__Parabacteroides_distasonis	rs6970565	C	T	-0.0869376	0.371978	7	46173126	6241	0.0192049	5.98711e-06	-0.0572171	20.4923
p__Bacteroidetes.c__Bacteroidia.o__Bacteroidales.f__Porphyromonadaceae.g__Parabacteroides.s__Parabacteroides_distasonis	rs7853135	C	T	-0.0868403	0.660589	9	105974249	6241	0.0191875	6.01482e-06	-0.0572048	20.4835
p__Bacteroidetes.c__Bacteroidia.o__Bacteroidales.f__Porphyromonadaceae.g__Parabacteroides.s__Parabacteroides_goldsteinii	rs12617695	T	C	-0.2545	0.11152	2	2894009	1621	0.0570862	8.26649e-06	-0.110124	19.8752
p__Bacteroidetes.c__Bacteroidia.o__Bacteroidales.f__Porphyromonadaceae.g__Parabacteroides.s__Parabacteroides_goldsteinii	rs12879040	A	G	-0.175377	0.324977	14	93123991	1621	0.0389933	6.8715e-06	-0.111087	20.2287
p__Bacteroidetes.c__Bacteroidia.o__Bacteroidales.f__Porphyromonadaceae.g__Parabacteroides.s__Parabacteroides_goldsteinii	rs1357368	T	C	0.219779	0.268075	2	216625794	1621	0.0430468	3.29781e-07	0.125879	26.0669
p__Bacteroidetes.c__Bacteroidia.o__Bacteroidales.f__Porphyromonadaceae.g__Parabacteroides.s__Parabacteroides_goldsteinii	rs2898012	G	A	0.181674	0.732202	5	56719668	1621	0.0397493	4.86606e-06	0.112864	20.8893
p__Bacteroidetes.c__Bacteroidia.o__Bacteroidales.f__Porphyromonadaceae.g__Parabacteroides.s__Parabacteroides_goldsteinii	rs3973922	C	A	0.174374	0.675078	7	71112510	1621	0.0387882	6.93974e-06	0.111036	20.2098
p__Bacteroidetes.c__Bacteroidia.o__Bacteroidales.f__Porphyromonadaceae.g__Parabacteroides.s__Parabacteroides_goldsteinii	rs8006060	G	A	-0.242375	0.130169	14	52768125	1621	0.0533469	5.53604e-06	-0.112203	20.6423
p__Bacteroidetes.c__Bacteroidia.o__Bacteroidales.f__Porphyromonadaceae.g__Parabacteroides.s__Parabacteroides_goldsteinii	rs988862	A	T	0.175621	0.284176	8	114196676	1621	0.0380297	3.87456e-06	0.114022	21.3259
p__Bacteroidetes.c__Bacteroidia.o__Bacteroidales.f__Porphyromonadaceae.g__Parabacteroides.s__Parabacteroides_johnsonii	rs114845775	T	C	-0.287556	0.0924841	9	1809229	1480	0.0642764	7.6862e-06	-0.115588	20.0144
p__Bacteroidetes.c__Bacteroidia.o__Bacteroidales.f__Porphyromonadaceae.g__Parabacteroides.s__Parabacteroides_johnsonii	rs11724182	T	C	0.297944	0.092553	4	4825522	1480	0.0639105	3.13312e-06	0.12038	21.7333
p__Bacteroidetes.c__Bacteroidia.o__Bacteroidales.f__Porphyromonadaceae.g__Parabacteroides.s__Parabacteroides_johnsonii	rs11806181	T	G	-0.304541	0.0844595	1	60975097	1480	0.0665955	4.80786e-06	-0.118117	20.9123
p__Bacteroidetes.c__Bacteroidia.o__Bacteroidales.f__Porphyromonadaceae.g__Parabacteroides.s__Parabacteroides_johnsonii	rs12101679	A	G	-0.203089	0.197635	15	36249420	1480	0.0459139	9.72268e-06	-0.114301	19.5651
p__Bacteroidetes.c__Bacteroidia.o__Bacteroidales.f__Porphyromonadaceae.g__Parabacteroides.s__Parabacteroides_johnsonii	rs13265628	A	C	-0.272076	0.111797	8	142353427	1480	0.0607095	7.40835e-06	-0.115789	20.0848
p__Bacteroidetes.c__Bacteroidia.o__Bacteroidales.f__Porphyromonadaceae.g__Parabacteroides.s__Parabacteroides_johnsonii	rs17693136	T	C	0.211231	0.239085	4	178513823	1480	0.042932	8.64931e-07	0.126943	24.2075
p__Bacteroidetes.c__Bacteroidia.o__Bacteroidales.f__Porphyromonadaceae.g__Parabacteroides.s__Parabacteroides_johnsonii	rs568692	C	T	-0.170235	0.445607	5	4016609	1480	0.0366008	3.30112e-06	-0.120107	21.6331
p__Bacteroidetes.c__Bacteroidia.o__Bacteroidales.f__Porphyromonadaceae.g__Parabacteroides.s__Parabacteroides_johnsonii	rs598632	T	C	-0.272144	0.108492	7	4166627	1480	0.0601463	6.04821e-06	-0.116887	20.4729
p__Bacteroidetes.c__Bacteroidia.o__Bacteroidales.f__Porphyromonadaceae.g__Parabacteroides.s__Parabacteroides_johnsonii	rs62163269	T	C	-0.261356	0.169808	2	77881630	1480	0.050743	2.59689e-07	-0.132787	26.5284
p__Bacteroidetes.c__Bacteroidia.o__Bacteroidales.f__Porphyromonadaceae.g__Parabacteroides.s__Parabacteroides_merdae	rs10733815	A	G	0.109025	0.776162	10	67316008	5923	0.0228223	1.77821e-06	0.0619632	22.8209
p__Bacteroidetes.c__Bacteroidia.o__Bacteroidales.f__Porphyromonadaceae.g__Parabacteroides.s__Parabacteroides_merdae	rs12116657	C	A	-0.111275	0.186049	1	63034646	5923	0.0241536	4.08581e-06	-0.0597642	21.2242
p__Bacteroidetes.c__Bacteroidia.o__Bacteroidales.f__Porphyromonadaceae.g__Parabacteroides.s__Parabacteroides_merdae	rs148330790	A	G	0.218192	0.0950615	22	24326693	5923	0.0457119	1.81328e-06	0.0619124	22.7834
p__Bacteroidetes.c__Bacteroidia.o__Bacteroidales.f__Porphyromonadaceae.g__Parabacteroides.s__Parabacteroides_merdae	rs2005874	T	C	0.171144	0.0856528	19	46810991	5923	0.0335108	3.27105e-07	0.0662253	26.0827
p__Bacteroidetes.c__Bacteroidia.o__Bacteroidales.f__Porphyromonadaceae.g__Parabacteroides.s__Parabacteroides_merdae	rs4237122	A	G	0.141557	0.105188	9	133313115	5923	0.0307803	4.2461e-06	0.0596606	21.1504
p__Bacteroidetes.c__Bacteroidia.o__Bacteroidales.f__Porphyromonadaceae.g__Parabacteroides.s__Parabacteroides_merdae	rs66722558	T	G	0.199748	0.0540512	6	132090239	5923	0.0409473	1.0707e-06	0.0632687	23.7966
p__Bacteroidetes.c__Bacteroidia.o__Bacteroidales.f__Porphyromonadaceae.g__Parabacteroides.s__Parabacteroides_merdae	rs702101	A	G	0.089625	0.623602	5	171276393	5923	0.0198436	6.28498e-06	0.0585955	20.3994
p__Bacteroidetes.c__Bacteroidia.o__Bacteroidales.f__Porphyromonadaceae.g__Parabacteroides.s__Parabacteroides_merdae	rs7631540	T	C	0.0825402	0.454162	3	113830519	5923	0.0183823	7.11582e-06	0.0582545	20.1618
p__Bacteroidetes.c__Bacteroidia.o__Bacteroidales.f__Porphyromonadaceae.g__Parabacteroides.s__Parabacteroides_unclassified	rs10281779	G	A	0.108871	0.429621	7	884704	3894	0.0231234	2.49847e-06	0.0752558	22.1677
p__Bacteroidetes.c__Bacteroidia.o__Bacteroidales.f__Porphyromonadaceae.g__Parabacteroides.s__Parabacteroides_unclassified	rs10911039	G	A	0.145854	0.159331	1	182194093	3894	0.0316024	3.92559e-06	0.073778	21.3008
p__Bacteroidetes.c__Bacteroidia.o__Bacteroidales.f__Porphyromonadaceae.g__Parabacteroides.s__Parabacteroides_unclassified	rs12697058	C	T	-0.111505	0.596969	5	67335548	3894	0.0249869	8.09948e-06	-0.0713489	19.9142
p__Bacteroidetes.c__Bacteroidia.o__Bacteroidales.f__Porphyromonadaceae.g__Parabacteroides.s__Parabacteroides_unclassified	rs12809872	T	C	-0.166807	0.160398	12	130862390	3894	0.0317329	1.46753e-07	-0.0839617	27.6317
p__Bacteroidetes.c__Bacteroidia.o__Bacteroidales.f__Porphyromonadaceae.g__Parabacteroides.s__Parabacteroides_unclassified	rs1580572	T	A	0.12447	0.24215	3	67392138	3894	0.0268435	3.53681e-06	0.0741216	21.5008
p__Bacteroidetes.c__Bacteroidia.o__Bacteroidales.f__Porphyromonadaceae.g__Parabacteroides.s__Parabacteroides_unclassified	rs2449506	C	T	-0.150144	0.150276	8	98791018	3894	0.0318987	2.51488e-06	-0.0752346	22.1551
p__Bacteroidetes.c__Bacteroidia.o__Bacteroidales.f__Porphyromonadaceae.g__Parabacteroides.s__Parabacteroides_unclassified	rs303729	G	C	0.141678	0.843436	9	14438751	3894	0.0318804	8.82806e-06	0.0710548	19.7496
p__Bacteroidetes.c__Bacteroidia.o__Bacteroidales.f__Porphyromonadaceae.g__Parabacteroides.s__Parabacteroides_unclassified	rs4943000	C	T	0.108843	0.584513	13	31631553	3894	0.0235487	3.80033e-06	0.073885	21.363
p__Bacteroidetes.c__Bacteroidia.o__Bacteroidales.f__Prevotellaceae	rs113315281	G	A	-0.148351	0.108384	5	28531872	6586	0.0297853	6.33667e-07	-0.0612669	24.807
p__Bacteroidetes.c__Bacteroidia.o__Bacteroidales.f__Prevotellaceae	rs1510611	T	G	-0.0884672	0.594367	2	54865527	6586	0.0175327	4.51538e-07	-0.0620655	25.4605
p__Bacteroidetes.c__Bacteroidia.o__Bacteroidales.f__Prevotellaceae	rs26702	C	T	-0.0808769	0.394094	5	58527391	6586	0.0177656	5.30266e-06	-0.0560167	20.7247
p__Bacteroidetes.c__Bacteroidia.o__Bacteroidales.f__Prevotellaceae	rs4301441	G	T	0.144042	0.100135	8	40539356	6586	0.0292486	8.44701e-07	0.0605816	24.2531
p__Bacteroidetes.c__Bacteroidia.o__Bacteroidales.f__Prevotellaceae	rs4432059	T	C	-0.0896231	0.341703	11	111144756	6586	0.0191325	2.80872e-06	-0.0576342	21.943
p__Bacteroidetes.c__Bacteroidia.o__Bacteroidales.f__Prevotellaceae	rs55994980	A	G	0.103933	0.199165	19	7560434	6586	0.0233574	8.59978e-06	0.054756	19.7997
p__Bacteroidetes.c__Bacteroidia.o__Bacteroidales.f__Prevotellaceae	rs73163971	T	C	-0.194918	0.0515452	3	168643821	6586	0.043069	6.01902e-06	-0.0556889	20.4821
p__Bacteroidetes.c__Bacteroidia.o__Bacteroidales.f__Prevotellaceae	rs7862521	T	G	0.080884	0.439996	9	116406907	6586	0.0180115	7.09915e-06	0.0552592	20.1663
p__Bacteroidetes.c__Bacteroidia.o__Bacteroidales.f__Prevotellaceae.g__Paraprevotella	rs115309509	A	T	0.219253	0.0614025	3	179889361	3949	0.0491802	8.26674e-06	0.0707833	19.8752
p__Bacteroidetes.c__Bacteroidia.o__Bacteroidales.f__Prevotellaceae.g__Paraprevotella	rs12895134	A	G	0.100351	0.555549	14	94394345	3949	0.0226398	9.31493e-06	0.0703779	19.647
p__Bacteroidetes.c__Bacteroidia.o__Bacteroidales.f__Prevotellaceae.g__Paraprevotella	rs246783	G	A	0.113643	0.578874	5	75669542	3949	0.0243381	3.02174e-06	0.0741183	21.8027
p__Bacteroidetes.c__Bacteroidia.o__Bacteroidales.f__Prevotellaceae.g__Paraprevotella	rs2882286	G	A	0.141604	0.159538	4	161233662	3949	0.030424	3.25001e-06	0.0738817	21.663
p__Bacteroidetes.c__Bacteroidia.o__Bacteroidales.f__Prevotellaceae.g__Paraprevotella	rs4767918	C	T	0.110515	0.429707	12	121053044	3949	0.0237353	3.22203e-06	0.0739099	21.6796
p__Bacteroidetes.c__Bacteroidia.o__Bacteroidales.f__Prevotellaceae.g__Paraprevotella	rs61407789	A	G	-0.202035	0.0689527	8	140442317	3949	0.045734	9.97996e-06	-0.0701427	19.5153
p__Bacteroidetes.c__Bacteroidia.o__Bacteroidales.f__Prevotellaceae.g__Paraprevotella	rs6465823	T	G	0.121662	0.752057	7	101245403	3949	0.0262543	3.58692e-06	0.0735602	21.4738
p__Bacteroidetes.c__Bacteroidia.o__Bacteroidales.f__Prevotellaceae.g__Paraprevotella	rs704272	C	T	-0.156448	0.800105	3	71706327	3949	0.0351462	8.53332e-06	-0.0706758	19.8145
p__Bacteroidetes.c__Bacteroidia.o__Bacteroidales.f__Prevotellaceae.g__Paraprevotella	rs72810711	C	G	0.114019	0.264503	2	27356929	3949	0.0257271	9.3414e-06	0.0703682	19.6416
p__Bacteroidetes.c__Bacteroidia.o__Bacteroidales.f__Prevotellaceae.g__Paraprevotella	rs891501	T	G	-0.157352	0.858175	2	10086506	3949	0.0331489	2.0663e-06	-0.0753415	22.5324
p__Bacteroidetes.c__Bacteroidia.o__Bacteroidales.f__Prevotellaceae.g__Paraprevotella.s__Paraprevotella_clara	rs113022358	T	C	0.200395	0.0795312	2	127208407	3562	0.0452748	9.59067e-06	0.07398	19.5913
p__Bacteroidetes.c__Bacteroidia.o__Bacteroidales.f__Prevotellaceae.g__Paraprevotella.s__Paraprevotella_clara	rs11678259	G	T	0.117013	0.320759	2	53508689	3562	0.0262963	8.59568e-06	0.074372	19.8006
p__Bacteroidetes.c__Bacteroidia.o__Bacteroidales.f__Prevotellaceae.g__Paraprevotella.s__Paraprevotella_clara	rs12686124	G	A	-0.213224	0.0727698	9	109618233	3562	0.0464187	4.35883e-06	-0.07676	21.1002
p__Bacteroidetes.c__Bacteroidia.o__Bacteroidales.f__Prevotellaceae.g__Paraprevotella.s__Paraprevotella_clara	rs1305081	A	G	0.182505	0.128637	13	29254871	3562	0.0361045	4.30568e-07	0.0844183	25.5522
p__Bacteroidetes.c__Bacteroidia.o__Bacteroidales.f__Prevotellaceae.g__Paraprevotella.s__Paraprevotella_clara	rs13429913	T	C	0.111297	0.385846	2	228058913	3562	0.0249482	8.15386e-06	0.0745602	19.9014
p__Bacteroidetes.c__Bacteroidia.o__Bacteroidales.f__Prevotellaceae.g__Paraprevotella.s__Paraprevotella_clara	rs2027516	A	G	0.119616	0.313637	6	136131888	3562	0.0257131	3.28807e-06	0.077731	21.6407
p__Bacteroidetes.c__Bacteroidia.o__Bacteroidales.f__Prevotellaceae.g__Paraprevotella.s__Paraprevotella_clara	rs4459949	G	A	-0.16846	0.844497	4	161237172	3562	0.0323433	1.90363e-07	-0.0869641	27.1286
p__Bacteroidetes.c__Bacteroidia.o__Bacteroidales.f__Prevotellaceae.g__Paraprevotella.s__Paraprevotella_clara	rs56353270	A	G	-0.227444	0.0676608	6	3651407	3562	0.0488069	3.16094e-06	-0.0778659	21.7163
p__Bacteroidetes.c__Bacteroidia.o__Bacteroidales.f__Prevotellaceae.g__Paraprevotella.s__Paraprevotella_clara	rs57091306	G	C	0.170615	0.123836	19	53549135	3562	0.0374643	5.26148e-06	0.0761052	20.7397
p__Bacteroidetes.c__Bacteroidia.o__Bacteroidales.f__Prevotellaceae.g__Paraprevotella.s__Paraprevotella_clara	rs6748817	G	A	0.15142	0.824477	2	205258852	3562	0.033392	5.77067e-06	0.0757819	20.5628
p__Bacteroidetes.c__Bacteroidia.o__Bacteroidales.f__Prevotellaceae.g__Paraprevotella.s__Paraprevotella_clara	rs73415022	C	T	0.174909	0.141355	22	35855603	3562	0.0351324	6.40592e-07	0.0831519	24.7861
p__Bacteroidetes.c__Bacteroidia.o__Bacteroidales.f__Prevotellaceae.g__Paraprevotella.s__Paraprevotella_clara	rs9397388	G	T	-0.113861	0.646438	6	151626774	3562	0.0252374	6.43422e-06	-0.0753992	20.3545
p__Bacteroidetes.c__Bacteroidia.o__Bacteroidales.f__Prevotellaceae.g__Paraprevotella.s__Paraprevotella_clara	rs9462447	C	A	-0.15346	0.144878	6	12080585	3562	0.0344169	8.24006e-06	-0.0745227	19.8813
p__Bacteroidetes.c__Bacteroidia.o__Bacteroidales.f__Prevotellaceae.g__Paraprevotella.s__Paraprevotella_unclassified	rs11938983	T	C	0.108741	0.286213	4	98267549	3949	0.0246128	9.95945e-06	0.0701497	19.5192
p__Bacteroidetes.c__Bacteroidia.o__Bacteroidales.f__Prevotellaceae.g__Paraprevotella.s__Paraprevotella_unclassified	rs12895134	A	G	0.0995816	0.555549	14	94394345	3949	0.0224842	9.46926e-06	0.0703219	19.6156
p__Bacteroidetes.c__Bacteroidia.o__Bacteroidales.f__Prevotellaceae.g__Paraprevotella.s__Paraprevotella_unclassified	rs1969724	A	T	0.140115	0.841389	10	102679088	3949	0.0307585	5.23051e-06	0.0723181	20.751
p__Bacteroidetes.c__Bacteroidia.o__Bacteroidales.f__Prevotellaceae.g__Paraprevotella.s__Paraprevotella_unclassified	rs246783	G	A	0.109297	0.578874	5	75669542	3949	0.0241709	6.1296e-06	0.0717897	20.4473
p__Bacteroidetes.c__Bacteroidia.o__Bacteroidales.f__Prevotellaceae.g__Paraprevotella.s__Paraprevotella_unclassified	rs4767918	C	T	0.109243	0.429707	12	121053044	3949	0.0235722	3.57971e-06	0.0735668	21.4777
p__Bacteroidetes.c__Bacteroidia.o__Bacteroidales.f__Prevotellaceae.g__Paraprevotella.s__Paraprevotella_unclassified	rs6465823	T	G	0.120795	0.752057	7	101245403	3949	0.0260739	3.60751e-06	0.0735415	21.4628
p__Bacteroidetes.c__Bacteroidia.o__Bacteroidales.f__Prevotellaceae.g__Paraprevotella.s__Paraprevotella_unclassified	rs7015972	A	G	0.106861	0.614719	8	18288003	3949	0.0234094	4.99737e-06	0.0724693	20.8383
p__Bacteroidetes.c__Bacteroidia.o__Bacteroidales.f__Prevotellaceae.g__Paraprevotella.s__Paraprevotella_unclassified	rs72810711	C	G	0.114394	0.264503	2	27356929	3949	0.0255503	7.56285e-06	0.0710842	20.0453
p__Bacteroidetes.c__Bacteroidia.o__Bacteroidales.f__Prevotellaceae.g__Paraprevotella.s__Paraprevotella_unclassified	rs891501	T	G	-0.156632	0.858175	2	10086506	3949	0.0329211	1.9572e-06	-0.0755145	22.6366
p__Bacteroidetes.c__Bacteroidia.o__Bacteroidales.f__Prevotellaceae.g__Paraprevotella.s__Paraprevotella_xylaniphila	rs113640907	C	T	0.194644	0.11936	1	245894994	2588	0.0436384	8.18158e-06	0.0873762	19.895
p__Bacteroidetes.c__Bacteroidia.o__Bacteroidales.f__Prevotellaceae.g__Paraprevotella.s__Paraprevotella_xylaniphila	rs2005815	A	C	-0.282918	0.942274	17	11186003	2588	0.0600299	2.44155e-06	-0.0922829	22.2119
p__Bacteroidetes.c__Bacteroidia.o__Bacteroidales.f__Prevotellaceae.g__Paraprevotella.s__Paraprevotella_xylaniphila	rs311865	A	G	-0.152845	0.254885	14	59214448	2588	0.0318161	1.55518e-06	-0.0940504	23.0785
p__Bacteroidetes.c__Bacteroidia.o__Bacteroidales.f__Prevotellaceae.g__Paraprevotella.s__Paraprevotella_xylaniphila	rs3919827	T	G	-0.138415	0.273651	4	67067806	2588	0.0313039	9.79461e-06	-0.0866234	19.5511
p__Bacteroidetes.c__Bacteroidia.o__Bacteroidales.f__Prevotellaceae.g__Paraprevotella.s__Paraprevotella_xylaniphila	rs4709313	A	G	0.182133	0.160668	6	159803460	2588	0.0397743	4.66856e-06	0.0896845	20.9687
p__Bacteroidetes.c__Bacteroidia.o__Bacteroidales.f__Prevotellaceae.g__Paraprevotella.s__Paraprevotella_xylaniphila	rs595638	T	C	-0.17446	0.836234	4	127340666	2588	0.0377058	3.71218e-06	-0.0906116	21.408
p__Bacteroidetes.c__Bacteroidia.o__Bacteroidales.f__Prevotellaceae.g__Paraprevotella.s__Paraprevotella_xylaniphila	rs6052686	T	C	0.162031	0.762608	20	4594466	2588	0.0354396	4.83026e-06	0.089546	20.9034
p__Bacteroidetes.c__Bacteroidia.o__Bacteroidales.f__Prevotellaceae.g__Paraprevotella.s__Paraprevotella_xylaniphila	rs61801633	A	G	-0.175102	0.179781	1	168806253	2588	0.0365445	1.65554e-06	-0.0938072	22.9583
p__Bacteroidetes.c__Bacteroidia.o__Bacteroidales.f__Prevotellaceae.g__Paraprevotella.s__Paraprevotella_xylaniphila	rs62240505	G	T	-0.211992	0.109091	22	23936314	2588	0.0473853	7.68421e-06	-0.0876371	20.0149
p__Bacteroidetes.c__Bacteroidia.o__Bacteroidales.f__Prevotellaceae.g__Paraprevotella.s__Paraprevotella_xylaniphila	rs6970331	T	C	0.127487	0.470452	7	152227594	2588	0.028503	7.72116e-06	0.0876172	20.0057
p__Bacteroidetes.c__Bacteroidia.o__Bacteroidales.f__Prevotellaceae.g__Paraprevotella.s__Paraprevotella_xylaniphila	rs9314321	C	T	-0.267528	0.937106	8	26116276	2588	0.0584491	4.71432e-06	-0.0896449	20.95
p__Bacteroidetes.c__Bacteroidia.o__Bacteroidales.f__Prevotellaceae.g__Prevotella	rs139901450	T	C	0.182533	0.0554398	9	35597685	5924	0.0405495	6.74813e-06	0.0583955	20.2633
p__Bacteroidetes.c__Bacteroidia.o__Bacteroidales.f__Prevotellaceae.g__Prevotella	rs4503137	T	G	0.0928319	0.717768	8	17991955	5924	0.0204764	5.79824e-06	0.0588109	20.5537
p__Bacteroidetes.c__Bacteroidia.o__Bacteroidales.f__Prevotellaceae.g__Prevotella	rs6005414	A	G	0.087569	0.508609	22	27783185	5924	0.0183949	1.9311e-06	0.0617432	22.6624
p__Bacteroidetes.c__Bacteroidia.o__Bacteroidales.f__Prevotellaceae.g__Prevotella	rs6745806	G	A	-0.166005	0.93549	2	139296037	5924	0.0372502	8.33083e-06	-0.057814	19.8604
p__Bacteroidetes.c__Bacteroidia.o__Bacteroidales.f__Prevotellaceae.g__Prevotella	rs73654027	C	G	0.132515	0.114751	9	94443717	5924	0.0291489	5.46414e-06	0.0589727	20.6673
p__Bacteroidetes.c__Bacteroidia.o__Bacteroidales.f__Prevotellaceae.g__Prevotella	rs79216963	A	T	-0.154653	0.100826	2	180583709	5924	0.0337699	4.65855e-06	-0.0594054	20.9728
p__Bacteroidetes.c__Bacteroidia.o__Bacteroidales.f__Prevotellaceae.g__Prevotella	rs9517773	G	A	-0.110907	0.18938	13	100217440	5924	0.0249114	8.50491e-06	-0.0577566	19.8209
p__Bacteroidetes.c__Bacteroidia.o__Bacteroidales.f__Prevotellaceae.g__Prevotella.s__Prevotella_copri	rs12657476	T	C	-0.0931547	0.459629	5	150566196	5832	0.019803	2.55016e-06	-0.0614919	22.1283
p__Bacteroidetes.c__Bacteroidia.o__Bacteroidales.f__Prevotellaceae.g__Prevotella.s__Prevotella_copri	rs12870360	A	G	-0.0847702	0.442716	13	49405223	5832	0.0191442	9.51157e-06	-0.0578953	19.6071
p__Bacteroidetes.c__Bacteroidia.o__Bacteroidales.f__Prevotellaceae.g__Prevotella.s__Prevotella_copri	rs2421570	A	G	-0.0884542	0.363422	11	34052765	5832	0.0198105	8.00612e-06	-0.0583778	19.9364
p__Bacteroidetes.c__Bacteroidia.o__Bacteroidales.f__Prevotellaceae.g__Prevotella.s__Prevotella_copri	rs4503137	T	G	0.0964986	0.718361	8	17991955	5832	0.0206581	2.99401e-06	0.0610641	21.8204
p__Bacteroidetes.c__Bacteroidia.o__Bacteroidales.f__Prevotellaceae.g__Prevotella.s__Prevotella_copri	rs55749361	T	A	-0.158693	0.0862231	21	28158333	5832	0.0352357	6.67614e-06	-0.0588826	20.2839
p__Bacteroidetes.c__Bacteroidia.o__Bacteroidales.f__Prevotellaceae.g__Prevotella.s__Prevotella_copri	rs6005414	A	G	0.0822546	0.509002	22	27783185	5832	0.0185732	9.48182e-06	0.0579041	19.6131
p__Bacteroidetes.c__Bacteroidia.o__Bacteroidales.f__Prevotellaceae.g__Prevotella.s__Prevotella_copri	rs6745806	G	A	-0.167427	0.935626	2	139296037	5832	0.0376791	8.85015e-06	-0.0580976	19.7448
p__Bacteroidetes.c__Bacteroidia.o__Bacteroidales.f__Prevotellaceae.g__Prevotella.s__Prevotella_copri	rs7088001	G	A	0.121321	0.130522	10	113295291	5832	0.0269851	6.92956e-06	0.0587794	20.2126
p__Bacteroidetes.c__Bacteroidia.o__Bacteroidales.f__Prevotellaceae.g__Prevotella.s__Prevotella_copri	rs72799593	T	C	0.157054	0.0830449	16	84948251	5832	0.0339477	3.7217e-06	0.0604795	21.4031
p__Bacteroidetes.c__Bacteroidia.o__Bacteroidales.f__Prevotellaceae.g__Prevotella.s__Prevotella_copri	rs73654027	C	G	0.138723	0.114452	9	94443717	5832	0.029459	2.48893e-06	0.0615564	22.175
p__Bacteroidetes.c__Bacteroidia.o__Bacteroidales.f__Prevotellaceae.g__Prevotella.s__Prevotella_copri	rs79216963	A	T	-0.155553	0.100574	2	180583709	5832	0.0341678	5.29841e-06	-0.059519	20.7263
p__Bacteroidetes.c__Bacteroidia.o__Bacteroidales.f__Prevotellaceae.g__Prevotella.s__Prevotella_copri	rs7930251	T	C	-0.0870117	0.341935	11	111155302	5832	0.0193783	7.11677e-06	-0.0587055	20.1616
p__Bacteroidetes.c__Bacteroidia.o__Bacteroidales.f__Prevotellaceae.g__Prevotella.s__Prevotella_copri	rs9517773	G	A	-0.114611	0.188886	13	100217440	5832	0.025178	5.31308e-06	-0.0595114	20.721
p__Bacteroidetes.c__Bacteroidia.o__Bacteroidales.f__Rikenellaceae	rs11211406	A	C	0.0919539	0.789079	1	47413786	7728	0.0196408	2.84398e-06	0.0531886	21.919
p__Bacteroidetes.c__Bacteroidia.o__Bacteroidales.f__Rikenellaceae	rs2465506	T	C	-0.145905	0.929491	7	79328573	7728	0.0315429	3.73501e-06	-0.0525522	21.3963
p__Bacteroidetes.c__Bacteroidia.o__Bacteroidales.f__Rikenellaceae	rs4949447	G	A	-0.0771561	0.683099	1	32057186	7728	0.017272	7.92791e-06	-0.0507563	19.9552
p__Bacteroidetes.c__Bacteroidia.o__Bacteroidales.f__Rikenellaceae	rs6131687	A	G	-0.0715726	0.476825	20	15649074	7728	0.0160778	8.52169e-06	-0.0505809	19.8171
p__Bacteroidetes.c__Bacteroidia.o__Bacteroidales.f__Rikenellaceae	rs61881300	T	C	-0.100451	0.159687	11	35847569	7728	0.022395	7.27681e-06	-0.0509638	20.1191
p__Bacteroidetes.c__Bacteroidia.o__Bacteroidales.f__Rikenellaceae	rs73344869	T	C	0.172423	0.0745717	5	177746345	7728	0.0307724	2.10469e-08	0.0636174	31.3955
p__Bacteroidetes.c__Bacteroidia.o__Bacteroidales.f__Rikenellaceae	rs74459573	C	T	0.088645	0.19937	11	66690149	7728	0.0200009	9.33375e-06	0.050359	19.6431
p__Bacteroidetes.c__Bacteroidia.o__Bacteroidales.f__Rikenellaceae	rs77318370	G	A	0.172751	0.0543052	12	72532501	7728	0.0388572	8.75654e-06	0.0505147	19.7651
p__Bacteroidetes.c__Bacteroidia.o__Bacteroidales.f__Rikenellaceae	rs9511112	G	A	0.0896655	0.76759	13	24753101	7728	0.0199605	7.05071e-06	0.05104	20.1794
p__Bacteroidetes.c__Bacteroidia.o__Bacteroidales.f__Rikenellaceae	rs952822	A	G	0.0752055	0.379853	2	52851073	7728	0.016669	6.43138e-06	0.0512614	20.3553
p__Bacteroidetes.c__Bacteroidia.o__Bacteroidales.f__Rikenellaceae.g__Alistipes	rs11211406	A	C	0.0922835	0.789079	1	47413786	7728	0.0196436	2.62854e-06	0.0533712	22.0702
p__Bacteroidetes.c__Bacteroidia.o__Bacteroidales.f__Rikenellaceae.g__Alistipes	rs2465506	T	C	-0.146726	0.929491	7	79328573	7728	0.0315474	3.30386e-06	-0.0528395	21.6315
p__Bacteroidetes.c__Bacteroidia.o__Bacteroidales.f__Rikenellaceae.g__Alistipes	rs4949447	G	A	-0.07765	0.683099	1	32057186	7728	0.0172744	6.95428e-06	-0.0510732	20.2058
p__Bacteroidetes.c__Bacteroidia.o__Bacteroidales.f__Rikenellaceae.g__Alistipes	rs6131687	A	G	-0.0712291	0.476825	20	15649074	7728	0.0160801	9.43874e-06	-0.0503316	19.6218
p__Bacteroidetes.c__Bacteroidia.o__Bacteroidales.f__Rikenellaceae.g__Alistipes	rs61881300	T	C	-0.0998828	0.159687	11	35847569	7728	0.0223981	8.21787e-06	-0.0506691	19.8865
p__Bacteroidetes.c__Bacteroidia.o__Bacteroidales.f__Rikenellaceae.g__Alistipes	rs73344869	T	C	0.172349	0.0745717	5	177746345	7728	0.0307767	2.14399e-08	0.0635811	31.3596
p__Bacteroidetes.c__Bacteroidia.o__Bacteroidales.f__Rikenellaceae.g__Alistipes	rs74459573	C	T	0.0889157	0.19937	11	66690149	7728	0.0200037	8.79073e-06	0.0505052	19.7577
p__Bacteroidetes.c__Bacteroidia.o__Bacteroidales.f__Rikenellaceae.g__Alistipes	rs77318370	G	A	0.172345	0.0543052	12	72532501	7728	0.0388627	9.21965e-06	0.050389	19.6666
p__Bacteroidetes.c__Bacteroidia.o__Bacteroidales.f__Rikenellaceae.g__Alistipes	rs9511112	G	A	0.0897462	0.76759	13	24753101	7728	0.0199633	6.93884e-06	0.0510786	20.21
p__Bacteroidetes.c__Bacteroidia.o__Bacteroidales.f__Rikenellaceae.g__Alistipes	rs952822	A	G	0.0752991	0.379853	2	52851073	7728	0.0166714	6.28217e-06	0.0513178	20.4002
p__Bacteroidetes.c__Bacteroidia.o__Bacteroidales.f__Rikenellaceae.g__Alistipes.s__Alistipes_finegoldii	rs10829629	T	C	0.0813715	0.442907	10	131571972	6726	0.0171055	1.96454e-06	0.0579153	22.6294
p__Bacteroidetes.c__Bacteroidia.o__Bacteroidales.f__Rikenellaceae.g__Alistipes.s__Alistipes_finegoldii	rs111585182	T	G	-0.159958	0.0667949	22	45821518	6726	0.0356824	7.36586e-06	-0.0545872	20.0958
p__Bacteroidetes.c__Bacteroidia.o__Bacteroidales.f__Rikenellaceae.g__Alistipes.s__Alistipes_finegoldii	rs12028677	T	C	-0.108937	0.158462	1	112076856	6726	0.0236079	3.94158e-06	-0.0561848	21.2931
p__Bacteroidetes.c__Bacteroidia.o__Bacteroidales.f__Rikenellaceae.g__Alistipes.s__Alistipes_finegoldii	rs12192901	A	G	0.112476	0.170872	6	1263359	6726	0.0238178	2.33137e-06	0.0574944	22.3006
p__Bacteroidetes.c__Bacteroidia.o__Bacteroidales.f__Rikenellaceae.g__Alistipes.s__Alistipes_finegoldii	rs13381124	G	A	0.14335	0.0754167	18	25506994	6726	0.0323427	9.32643e-06	0.0539728	19.6446
p__Bacteroidetes.c__Bacteroidia.o__Bacteroidales.f__Rikenellaceae.g__Alistipes.s__Alistipes_finegoldii	rs57119184	T	C	0.0878396	0.280027	3	69163936	6726	0.0197668	8.83843e-06	0.0541133	19.7473
p__Bacteroidetes.c__Bacteroidia.o__Bacteroidales.f__Rikenellaceae.g__Alistipes.s__Alistipes_finegoldii	rs60475061	A	G	-0.117157	0.12546	6	5787678	6726	0.026068	6.98063e-06	-0.0547261	20.1985
p__Bacteroidetes.c__Bacteroidia.o__Bacteroidales.f__Rikenellaceae.g__Alistipes.s__Alistipes_finegoldii	rs67032605	G	A	0.119297	0.138057	9	1046539	6726	0.0262192	5.36472e-06	0.0554025	20.7025
p__Bacteroidetes.c__Bacteroidia.o__Bacteroidales.f__Rikenellaceae.g__Alistipes.s__Alistipes_finegoldii	rs7962165	G	T	-0.0956743	0.770098	12	87292283	6726	0.0206046	3.42802e-06	-0.0565357	21.5607
p__Bacteroidetes.c__Bacteroidia.o__Bacteroidales.f__Rikenellaceae.g__Alistipes.s__Alistipes_indistinctus	rs10966460	G	A	0.174315	0.0654922	9	24786605	5371	0.0390392	8.00159e-06	0.0608252	19.9375
p__Bacteroidetes.c__Bacteroidia.o__Bacteroidales.f__Rikenellaceae.g__Alistipes.s__Alistipes_indistinctus	rs11957434	A	G	0.121838	0.183824	5	156575312	5371	0.0248805	9.73392e-07	0.0666823	23.98
p__Bacteroidetes.c__Bacteroidia.o__Bacteroidales.f__Rikenellaceae.g__Alistipes.s__Alistipes_indistinctus	rs12332306	T	C	0.113209	0.252514	5	63111148	5371	0.0221762	3.30819e-07	0.0695019	26.0609
p__Bacteroidetes.c__Bacteroidia.o__Bacteroidales.f__Rikenellaceae.g__Alistipes.s__Alistipes_indistinctus	rs1362650	G	A	-0.09041	0.429872	3	179137273	5371	0.019464	3.40094e-06	-0.0632655	21.5759
p__Bacteroidetes.c__Bacteroidia.o__Bacteroidales.f__Rikenellaceae.g__Alistipes.s__Alistipes_indistinctus	rs1443711	G	A	0.110108	0.290423	2	31394676	5371	0.0239182	4.15363e-06	0.0627033	21.1926
p__Bacteroidetes.c__Bacteroidia.o__Bacteroidales.f__Rikenellaceae.g__Alistipes.s__Alistipes_indistinctus	rs2055593	A	G	-0.112772	0.21357	2	98992113	5371	0.0241344	2.97324e-06	-0.0636409	21.8337
p__Bacteroidetes.c__Bacteroidia.o__Bacteroidales.f__Rikenellaceae.g__Alistipes.s__Alistipes_indistinctus	rs2789623	G	A	0.113499	0.753944	10	8223518	5371	0.023611	1.53177e-06	0.0654635	23.1077
p__Bacteroidetes.c__Bacteroidia.o__Bacteroidales.f__Rikenellaceae.g__Alistipes.s__Alistipes_indistinctus	rs4897508	A	C	0.126348	0.138334	6	131630172	5371	0.028377	8.48828e-06	0.0606534	19.8246
p__Bacteroidetes.c__Bacteroidia.o__Bacteroidales.f__Rikenellaceae.g__Alistipes.s__Alistipes_indistinctus	rs62390586	C	G	-0.134288	0.237693	5	174686892	5371	0.0252357	1.02998e-07	-0.0724324	28.3168
p__Bacteroidetes.c__Bacteroidia.o__Bacteroidales.f__Rikenellaceae.g__Alistipes.s__Alistipes_indistinctus	rs62493320	A	T	0.119161	0.179269	8	14707890	5371	0.0253637	2.626e-06	0.0639859	22.0721
p__Bacteroidetes.c__Bacteroidia.o__Bacteroidales.f__Rikenellaceae.g__Alistipes.s__Alistipes_indistinctus	rs73102812	T	C	0.162776	0.0882641	3	61320539	5371	0.0344181	2.25237e-06	0.0644098	22.3668
p__Bacteroidetes.c__Bacteroidia.o__Bacteroidales.f__Rikenellaceae.g__Alistipes.s__Alistipes_onderdonkii	rs11041738	T	C	-0.0967085	0.244794	11	8114103	7393	0.0196558	8.65034e-07	-0.0571362	24.2073
p__Bacteroidetes.c__Bacteroidia.o__Bacteroidales.f__Rikenellaceae.g__Alistipes.s__Alistipes_onderdonkii	rs11104946	G	T	-0.0978269	0.173448	12	77760259	7393	0.0217625	6.95035e-06	-0.0522162	20.2069
p__Bacteroidetes.c__Bacteroidia.o__Bacteroidales.f__Rikenellaceae.g__Alistipes.s__Alistipes_onderdonkii	rs117024060	A	G	-0.145622	0.0789775	15	55772583	7393	0.0326046	7.95874e-06	-0.0518812	19.9478
p__Bacteroidetes.c__Bacteroidia.o__Bacteroidales.f__Rikenellaceae.g__Alistipes.s__Alistipes_onderdonkii	rs488197	T	C	-0.0757035	0.420306	9	38274267	7393	0.0170995	9.54447e-06	-0.0514288	19.6005
p__Bacteroidetes.c__Bacteroidia.o__Bacteroidales.f__Rikenellaceae.g__Alistipes.s__Alistipes_onderdonkii	rs7660775	C	A	0.11056	0.12708	4	114611948	7393	0.0246844	7.50181e-06	0.0520276	20.0608
p__Bacteroidetes.c__Bacteroidia.o__Bacteroidales.f__Rikenellaceae.g__Alistipes.s__Alistipes_onderdonkii	rs7804962	C	T	0.0881322	0.333402	7	13303509	7393	0.017565	5.23494e-07	0.0582636	25.1753
p__Bacteroidetes.c__Bacteroidia.o__Bacteroidales.f__Rikenellaceae.g__Alistipes.s__Alistipes_onderdonkii	rs8011841	T	C	-0.0730403	0.483236	14	97461817	7393	0.0164339	8.80983e-06	-0.0516287	19.7535
p__Bacteroidetes.c__Bacteroidia.o__Bacteroidales.f__Rikenellaceae.g__Alistipes.s__Alistipes_putredinis	rs143528380	T	C	-0.166716	0.0514353	4	100462085	7590	0.0370242	6.70367e-06	-0.0516236	20.276
p__Bacteroidetes.c__Bacteroidia.o__Bacteroidales.f__Rikenellaceae.g__Alistipes.s__Alistipes_putredinis	rs2241820	T	C	-0.077173	0.560013	12	54394497	7590	0.0163185	2.25419e-06	-0.0542106	22.3652
p__Bacteroidetes.c__Bacteroidia.o__Bacteroidales.f__Rikenellaceae.g__Alistipes.s__Alistipes_putredinis	rs3118528	G	A	-0.0933371	0.403079	9	137338430	7590	0.0210221	8.99786e-06	-0.0509039	19.7132
p__Bacteroidetes.c__Bacteroidia.o__Bacteroidales.f__Rikenellaceae.g__Alistipes.s__Alistipes_putredinis	rs6459977	G	A	-0.0834013	0.693191	7	155797686	7590	0.0188709	9.88939e-06	-0.0506709	19.5327
p__Bacteroidetes.c__Bacteroidia.o__Bacteroidales.f__Rikenellaceae.g__Alistipes.s__Alistipes_putredinis	rs6489044	C	T	-0.077538	0.658809	12	126554565	7590	0.0171743	6.33839e-06	-0.0517595	20.3832
p__Bacteroidetes.c__Bacteroidia.o__Bacteroidales.f__Rikenellaceae.g__Alistipes.s__Alistipes_putredinis	rs77715803	A	G	-0.102709	0.149407	14	37075839	7590	0.0228548	6.98967e-06	-0.051522	20.1961
p__Bacteroidetes.c__Bacteroidia.o__Bacteroidales.f__Rikenellaceae.g__Alistipes.s__Alistipes_putredinis	rs874372	G	C	0.112555	0.879288	10	98247143	7590	0.0250319	6.90921e-06	0.0515501	20.2182
p__Bacteroidetes.c__Bacteroidia.o__Bacteroidales.f__Rikenellaceae.g__Alistipes.s__Alistipes_senegalensis	rs13381162	T	G	0.0903404	0.319755	18	56945042	6393	0.0195139	3.66491e-06	0.057813	21.4326
p__Bacteroidetes.c__Bacteroidia.o__Bacteroidales.f__Rikenellaceae.g__Alistipes.s__Alistipes_senegalensis	rs13393033	T	C	-0.0878362	0.338139	2	6718574	6393	0.0188258	3.07502e-06	-0.0582637	21.7692
p__Bacteroidetes.c__Bacteroidia.o__Bacteroidales.f__Rikenellaceae.g__Alistipes.s__Alistipes_senegalensis	rs3786306	T	C	-0.110537	0.193602	18	11879825	6393	0.0250167	9.9375e-06	-0.0551863	19.5234
p__Bacteroidetes.c__Bacteroidia.o__Bacteroidales.f__Rikenellaceae.g__Alistipes.s__Alistipes_senegalensis	rs4935713	T	C	0.0939735	0.233758	10	52259742	6393	0.0210477	8.01472e-06	0.0557623	19.9344
p__Bacteroidetes.c__Bacteroidia.o__Bacteroidales.f__Rikenellaceae.g__Alistipes.s__Alistipes_senegalensis	rs56168514	G	A	0.141409	0.0982975	12	89922621	6393	0.029828	2.1285e-06	0.059198	22.4754
p__Bacteroidetes.c__Bacteroidia.o__Bacteroidales.f__Rikenellaceae.g__Alistipes.s__Alistipes_senegalensis	rs592284	T	G	-0.12505	0.882034	10	117132048	6393	0.028126	8.74557e-06	-0.0555292	19.7675
p__Bacteroidetes.c__Bacteroidia.o__Bacteroidales.f__Rikenellaceae.g__Alistipes.s__Alistipes_senegalensis	rs7155195	C	T	-0.09121	0.572076	14	86046850	6393	0.0186142	9.58207e-07	-0.0611787	24.0103
p__Bacteroidetes.c__Bacteroidia.o__Bacteroidales.f__Rikenellaceae.g__Alistipes.s__Alistipes_senegalensis	rs72643019	A	G	0.17014	0.0624043	13	88663116	6393	0.0376019	6.04588e-06	0.0565091	20.4736
p__Bacteroidetes.c__Bacteroidia.o__Bacteroidales.f__Rikenellaceae.g__Alistipes.s__Alistipes_senegalensis	rs73083250	A	G	-0.0999442	0.20771	3	195951391	6393	0.0222453	7.02817e-06	-0.0561114	20.1856
p__Bacteroidetes.c__Bacteroidia.o__Bacteroidales.f__Rikenellaceae.g__Alistipes.s__Alistipes_senegalensis	rs7944200	T	C	-0.0860419	0.595764	11	28702277	6393	0.0178153	1.36767e-06	-0.0603033	23.3256
p__Bacteroidetes.c__Bacteroidia.o__Bacteroidales.f__Rikenellaceae.g__Alistipes.s__Alistipes_senegalensis	rs852540	A	G	0.137914	0.0885402	7	5592436	6393	0.0311773	9.70893e-06	0.0552489	19.5679
p__Bacteroidetes.c__Bacteroidia.o__Bacteroidales.f__Rikenellaceae.g__Alistipes.s__Alistipes_senegalensis	rs9573198	C	G	0.103765	0.180697	13	74008908	6393	0.0230625	6.81776e-06	0.0561919	20.2437
p__Bacteroidetes.c__Bacteroidia.o__Bacteroidales.f__Rikenellaceae.g__Alistipes.s__Alistipes_shahii	rs11161058	T	C	-0.0800937	0.483784	14	29958756	7381	0.0170429	2.60744e-06	-0.0546271	22.0857
p__Bacteroidetes.c__Bacteroidia.o__Bacteroidales.f__Rikenellaceae.g__Alistipes.s__Alistipes_shahii	rs12134195	C	A	-0.134691	0.0858402	1	66851542	7381	0.0299956	7.10988e-06	-0.0522025	20.1634
p__Bacteroidetes.c__Bacteroidia.o__Bacteroidales.f__Rikenellaceae.g__Alistipes.s__Alistipes_shahii	rs17070727	A	G	0.12916	0.0950225	8	4453705	7381	0.0289128	7.92397e-06	0.0519341	19.9561
p__Bacteroidetes.c__Bacteroidia.o__Bacteroidales.f__Rikenellaceae.g__Alistipes.s__Alistipes_shahii	rs1728059	C	T	-0.0882622	0.265891	2	84941232	7381	0.0187952	2.65317e-06	-0.0545859	22.0523
p__Bacteroidetes.c__Bacteroidia.o__Bacteroidales.f__Rikenellaceae.g__Alistipes.s__Alistipes_shahii	rs34355813	C	T	-0.168088	0.0544599	3	113301686	7381	0.0371934	6.205e-06	-0.0525376	20.4239
p__Bacteroidetes.c__Bacteroidia.o__Bacteroidales.f__Rikenellaceae.g__Alistipes.s__Alistipes_shahii	rs34990336	G	A	0.0948989	0.209323	9	110273582	7381	0.0210221	6.35459e-06	0.0524791	20.3783
p__Bacteroidetes.c__Bacteroidia.o__Bacteroidales.f__Rikenellaceae.g__Alistipes.s__Alistipes_shahii	rs4693197	A	G	0.115968	0.134327	4	88801072	7381	0.0241116	1.51224e-06	0.0559025	23.1324
p__Bacteroidetes.c__Bacteroidia.o__Bacteroidales.f__Rikenellaceae.g__Alistipes.s__Alistipes_shahii	rs6508629	T	C	-0.102602	0.159404	18	27557607	7381	0.022689	6.12294e-06	-0.0525703	20.4494
p__Bacteroidetes.c__Bacteroidia.o__Bacteroidales.f__Rikenellaceae.g__Alistipes.s__Alistipes_shahii	rs7043141	T	G	0.113549	0.134128	9	23442387	7381	0.0245784	3.83989e-06	0.0537036	21.3432
p__Bacteroidetes.c__Bacteroidia.o__Bacteroidales.f__Rikenellaceae.g__Alistipes.s__Alistipes_shahii	rs79555856	C	T	-0.131509	0.101322	6	6545643	7381	0.029628	9.05087e-06	-0.0516032	19.702
p__Bacteroidetes.c__Bacteroidia.o__Bacteroidales.f__Rikenellaceae.g__Alistipes.s__Alistipes_shahii	rs9886784	C	A	0.0887528	0.772554	9	1521204	7381	0.0199667	8.78759e-06	0.0516769	19.7584
p__Bacteroidetes.c__Bacteroidia.o__Bacteroidales.f__Rikenellaceae.g__Alistipes.s__Alistipes_sp_AP11	rs11664566	T	C	0.161176	0.15151	18	30050356	3022	0.0361661	8.32957e-06	0.0808296	19.8607
p__Bacteroidetes.c__Bacteroidia.o__Bacteroidales.f__Rikenellaceae.g__Alistipes.s__Alistipes_sp_AP11	rs12022867	T	C	-0.189732	0.123737	1	186786065	3022	0.0412005	4.12299e-06	-0.0835054	21.2068
p__Bacteroidetes.c__Bacteroidia.o__Bacteroidales.f__Rikenellaceae.g__Alistipes.s__Alistipes_sp_AP11	rs13333427	G	A	-0.279033	0.0508214	16	69959741	3022	0.0598337	3.10907e-06	-0.0845568	21.748
p__Bacteroidetes.c__Bacteroidia.o__Bacteroidales.f__Rikenellaceae.g__Alistipes.s__Alistipes_sp_AP11	rs1553042	A	G	0.139351	0.309212	17	31608930	3022	0.0287564	1.2603e-06	0.0878396	23.4829
p__Bacteroidetes.c__Bacteroidia.o__Bacteroidales.f__Rikenellaceae.g__Alistipes.s__Alistipes_sp_AP11	rs28450200	T	C	0.193309	0.826147	8	15070111	3022	0.0340527	1.37269e-08	0.102752	32.2256
p__Bacteroidetes.c__Bacteroidia.o__Bacteroidales.f__Rikenellaceae.g__Alistipes.s__Alistipes_sp_AP11	rs34886974	T	C	-0.187095	0.111584	14	51827473	3022	0.0422432	9.46699e-06	-0.0803335	19.6161
p__Bacteroidetes.c__Bacteroidia.o__Bacteroidales.f__Rikenellaceae.g__Alistipes.s__Alistipes_sp_AP11	rs363031	A	C	0.3004	0.0523215	20	10218155	3022	0.0677435	9.23405e-06	0.0804303	19.6637
p__Bacteroidetes.c__Bacteroidia.o__Bacteroidales.f__Rikenellaceae.g__Alistipes.s__Alistipes_sp_AP11	rs55790429	G	C	0.124676	0.319025	3	7879112	3022	0.0280645	8.89232e-06	0.0805765	19.7357
p__Bacteroidetes.c__Bacteroidia.o__Bacteroidales.f__Rikenellaceae.g__Alistipes.s__Alistipes_sp_AP11	rs71385354	C	G	0.241135	0.0602341	17	52135707	3022	0.0538235	7.46062e-06	0.0812543	20.0713
p__Bacteroidetes.c__Bacteroidia.o__Bacteroidales.f__Rikenellaceae.g__Alistipes.s__Alistipes_sp_AP11	rs73147950	A	C	-0.146211	0.209161	20	59631773	3022	0.0323458	6.17637e-06	-0.0819777	20.4328
p__Bacteroidetes.c__Bacteroidia.o__Bacteroidales.f__Rikenellaceae.g__Alistipes.s__Alistipes_sp_AP11	rs9958338	T	C	0.119481	0.488401	18	377105	3022	0.0262257	5.21631e-06	0.0826196	20.7562
p__Firmicutes	rs1023692	C	T	0.0981321	0.771282	2	67868756	7738	0.0197908	7.10467e-07	0.0562861	24.5865
p__Firmicutes	rs10833110	A	C	-0.0754361	0.346437	11	19450687	7738	0.0169338	8.39904e-06	-0.0505835	19.8448
p__Firmicutes	rs11940931	A	G	0.0905641	0.742659	4	177181357	7738	0.0184746	9.48202e-07	0.0556481	24.0305
p__Firmicutes	rs34566098	G	A	0.171436	0.0538268	10	126860657	7738	0.0380948	6.78725e-06	0.0510988	20.2523
p__Firmicutes	rs74949229	A	G	-0.143121	0.0938701	10	9526946	7738	0.0282841	4.18984e-07	-0.0574362	25.6049
p__Firmicutes	rs7794348	A	G	0.160069	0.0548254	7	138966254	7738	0.0354861	6.45949e-06	0.0512179	20.347
p__Firmicutes.c__Bacilli	rs10404584	T	C	0.132517	0.181561	19	15301449	4169	0.0285225	3.38354e-06	0.0717877	21.5858
p__Firmicutes.c__Bacilli	rs10761245	T	C	-0.0983934	0.494124	9	96387675	4169	0.0220912	8.42968e-06	-0.0688342	19.8379
p__Firmicutes.c__Bacilli	rs11694441	A	C	-0.149789	0.125998	2	119541381	4169	0.0337367	8.99777e-06	-0.0686186	19.7132
p__Firmicutes.c__Bacilli	rs11744900	G	A	-0.140837	0.174459	5	141949123	4169	0.0296482	2.0314e-06	-0.0733896	22.5651
p__Firmicutes.c__Bacilli	rs1206113	T	C	-0.167094	0.108426	6	97442712	4169	0.0359956	3.44919e-06	-0.0717267	21.5489
p__Firmicutes.c__Bacilli	rs12064418	T	C	0.148588	0.162888	1	16761962	4169	0.0333745	8.50205e-06	0.068806	19.8215
p__Firmicutes.c__Bacilli	rs1249137	T	C	0.0997535	0.375257	10	79990400	4169	0.0224173	8.59307e-06	0.0687708	19.8012
p__Firmicutes.c__Bacilli	rs1400577	G	A	-0.106378	0.600237	16	73551996	4169	0.0223735	1.9879e-06	-0.0734568	22.6067
p__Firmicutes.c__Bacilli	rs3892326	C	T	-0.123996	0.479803	21	43018030	4169	0.0240164	2.43042e-07	-0.0797268	26.6564
p__Firmicutes.c__Bacilli	rs4903903	C	T	0.104822	0.337698	14	80634365	4169	0.0233032	6.85377e-06	0.0695141	20.2336
p__Firmicutes.c__Bacilli	rs74520302	G	A	-0.220634	0.0530404	8	5416476	4169	0.0499474	9.99304e-06	-0.0682705	19.5128
p__Firmicutes.c__Bacilli	rs75005855	A	T	-0.232258	0.0546038	1	175381699	4169	0.0511301	5.55946e-06	-0.0701955	20.6342
p__Firmicutes.c__Bacilli	rs76752365	C	G	-0.146265	0.136027	3	118350858	4169	0.0322166	5.62378e-06	-0.0701582	20.6122
p__Firmicutes.c__Bacilli	rs77655905	A	G	0.163245	0.104456	10	126611387	4169	0.036351	7.09579e-06	0.0694006	20.1672
p__Firmicutes.c__Bacilli.o__Lactobacillales	rs11694441	A	C	-0.156202	0.125619	2	119541381	4100	0.0340182	4.3961e-06	-0.0715443	21.0839
p__Firmicutes.c__Bacilli.o__Lactobacillales	rs12064418	T	C	0.149719	0.163086	1	16761962	4100	0.0336029	8.3686e-06	0.0694327	19.8518
p__Firmicutes.c__Bacilli.o__Lactobacillales	rs12889801	T	C	-0.101056	0.498558	14	38756561	4100	0.0226416	8.07099e-06	-0.0695531	19.921
p__Firmicutes.c__Bacilli.o__Lactobacillales	rs1400577	G	A	-0.102174	0.600301	16	73551996	4100	0.0225061	5.6305e-06	-0.0707396	20.6099
p__Firmicutes.c__Bacilli.o__Lactobacillales	rs17052168	C	T	0.155888	0.11767	4	175395062	4100	0.0348837	7.86681e-06	0.0696381	19.97
p__Firmicutes.c__Bacilli.o__Lactobacillales	rs1960416	T	C	0.13484	0.175817	8	18785706	4100	0.029836	6.2022e-06	0.0704227	20.4248
p__Firmicutes.c__Bacilli.o__Lactobacillales	rs3892326	C	T	-0.131019	0.480319	21	43018030	4100	0.0241887	6.07612e-08	-0.0843116	29.339
p__Firmicutes.c__Bacilli.o__Lactobacillales	rs75005855	A	T	-0.23429	0.053901	1	175381699	4100	0.051872	6.28121e-06	-0.0703812	20.4005
p__Firmicutes.c__Bacilli.o__Lactobacillales	rs76752365	C	G	-0.159306	0.135036	3	118350858	4100	0.0326209	1.04193e-06	-0.0760658	23.8491
p__Firmicutes.c__Bacilli.o__Lactobacillales	rs7703260	C	T	-0.151658	0.155324	5	141901900	4100	0.0305978	7.17799e-07	-0.0771951	24.5667
p__Firmicutes.c__Bacilli.o__Lactobacillales	rs77655905	A	G	0.165351	0.103922	10	126611387	4100	0.0366567	6.45837e-06	0.0702898	20.3473
p__Firmicutes.c__Bacilli.o__Lactobacillales	rs946119	T	C	-0.169496	0.107641	6	97513091	4100	0.036581	3.59613e-06	-0.0721912	21.4689
p__Firmicutes.c__Bacilli.o__Lactobacillales.f__Lactobacillaceae	rs112241999	T	C	0.35592	0.0730194	4	53563365	1705	0.0767043	3.48152e-06	0.111737	21.531
p__Firmicutes.c__Bacilli.o__Lactobacillales.f__Lactobacillaceae	rs1149732	T	C	0.156996	0.382739	10	79986352	1705	0.0352505	8.43981e-06	0.1073	19.8356
p__Firmicutes.c__Bacilli.o__Lactobacillales.f__Lactobacillaceae	rs11689862	G	T	-0.216861	0.847484	2	81066982	1705	0.048965	9.47205e-06	-0.106709	19.615
p__Firmicutes.c__Bacilli.o__Lactobacillales.f__Lactobacillaceae	rs12204031	A	T	-0.273266	0.124503	6	155836415	1705	0.0611533	7.87542e-06	-0.107653	19.9679
p__Firmicutes.c__Bacilli.o__Lactobacillales.f__Lactobacillaceae	rs17457331	G	T	-0.277086	0.0928986	12	19899635	1705	0.061724	7.15201e-06	-0.108143	20.1521
p__Firmicutes.c__Bacilli.o__Lactobacillales.f__Lactobacillaceae	rs2332915	C	G	-0.184069	0.378608	14	73182541	1705	0.037914	1.20445e-06	-0.116839	23.5701
p__Firmicutes.c__Bacilli.o__Lactobacillales.f__Lactobacillaceae	rs2598336	C	G	0.162166	0.593195	12	16256537	1705	0.0358989	6.26323e-06	0.108814	20.406
p__Firmicutes.c__Bacilli.o__Lactobacillales.f__Lactobacillaceae	rs278502	G	A	0.165598	0.333478	5	100103358	1705	0.0367282	6.52115e-06	0.108611	20.3288
p__Firmicutes.c__Bacilli.o__Lactobacillales.f__Lactobacillaceae	rs2899931	T	G	0.184167	0.242114	14	42338011	1705	0.0405913	5.70283e-06	0.109286	20.5854
p__Firmicutes.c__Bacilli.o__Lactobacillales.f__Lactobacillaceae	rs3135176	C	T	0.297472	0.0919798	4	3267074	1705	0.0646219	4.15901e-06	0.11086	21.1901
p__Firmicutes.c__Bacilli.o__Lactobacillales.f__Lactobacillaceae	rs6684536	T	C	-0.18069	0.245762	1	18712328	1705	0.0406447	8.7642e-06	-0.107107	19.7635
p__Firmicutes.c__Bacilli.o__Lactobacillales.f__Lactobacillaceae	rs76832256	C	T	-0.176148	0.264639	4	149841540	1705	0.0385687	4.94481e-06	-0.11	20.8585
p__Firmicutes.c__Bacilli.o__Lactobacillales.f__Lactobacillaceae	rs9559303	T	C	0.180256	0.36305	13	109001850	1705	0.0365293	8.03305e-07	0.118729	24.3499
p__Firmicutes.c__Bacilli.o__Lactobacillales.f__Lactobacillaceae.g__Lactobacillus	rs112241999	T	C	0.353483	0.0731481	4	53563365	1702	0.0766103	3.94915e-06	0.111213	21.2894
p__Firmicutes.c__Bacilli.o__Lactobacillales.f__Lactobacillaceae.g__Lactobacillus	rs1149732	T	C	0.155861	0.383414	10	79986352	1702	0.0352367	9.7224e-06	0.106668	19.5652
p__Firmicutes.c__Bacilli.o__Lactobacillales.f__Lactobacillaceae.g__Lactobacillus	rs12204031	A	T	-0.274687	0.124723	6	155836415	1702	0.0610857	6.89987e-06	-0.108419	20.2208
p__Firmicutes.c__Bacilli.o__Lactobacillales.f__Lactobacillaceae.g__Lactobacillus	rs17457331	G	T	-0.27535	0.0927686	12	19899635	1702	0.0617179	8.14175e-06	-0.107577	19.9043
p__Firmicutes.c__Bacilli.o__Lactobacillales.f__Lactobacillaceae.g__Lactobacillus	rs2332915	C	G	-0.185244	0.378703	14	73182541	1702	0.0378778	1.00548e-06	-0.117788	23.9176
p__Firmicutes.c__Bacilli.o__Lactobacillales.f__Lactobacillaceae.g__Lactobacillus	rs2598336	C	G	0.160911	0.593418	12	16256537	1702	0.035888	7.33661e-06	0.108108	20.1034
p__Firmicutes.c__Bacilli.o__Lactobacillales.f__Lactobacillaceae.g__Lactobacillus	rs278502	G	A	0.166232	0.333772	5	100103358	1702	0.0366985	5.90738e-06	0.109204	20.518
p__Firmicutes.c__Bacilli.o__Lactobacillales.f__Lactobacillaceae.g__Lactobacillus	rs3135176	C	T	0.29376	0.0921269	4	3267074	1702	0.0645394	5.32286e-06	0.109727	20.7175
p__Firmicutes.c__Bacilli.o__Lactobacillales.f__Lactobacillaceae.g__Lactobacillus	rs34185363	A	T	0.174465	0.300908	14	42517765	1702	0.0382463	5.07617e-06	0.109964	20.8083
p__Firmicutes.c__Bacilli.o__Lactobacillales.f__Lactobacillaceae.g__Lactobacillus	rs6684536	T	C	-0.183246	0.245857	1	18712328	1702	0.0406075	6.40359e-06	-0.108797	20.3636
p__Firmicutes.c__Bacilli.o__Lactobacillales.f__Lactobacillaceae.g__Lactobacillus	rs76832256	C	T	-0.175687	0.263946	4	149841540	1702	0.0385789	5.26459e-06	-0.109782	20.7385
p__Firmicutes.c__Bacilli.o__Lactobacillales.f__Lactobacillaceae.g__Lactobacillus	rs9559303	T	C	0.180766	0.363102	13	109001850	1702	0.0364928	7.29009e-07	0.119282	24.5369
p__Firmicutes.c__Bacilli.o__Lactobacillales.f__Lactobacillaceae.g__Lactobacillus.s__Lactobacillus_delbrueckii	rs11113894	A	G	0.393284	0.0508065	12	108841863	1240	0.0886952	9.24545e-06	0.125033	19.6613
p__Firmicutes.c__Bacilli.o__Lactobacillales.f__Lactobacillaceae.g__Lactobacillus.s__Lactobacillus_delbrueckii	rs1118894	A	G	0.274168	0.867117	13	76658738	1240	0.0590236	3.39966e-06	0.130882	21.5766
p__Firmicutes.c__Bacilli.o__Lactobacillales.f__Lactobacillaceae.g__Lactobacillus.s__Lactobacillus_delbrueckii	rs11734017	T	C	0.20506	0.307114	4	187526100	1240	0.0446326	4.33983e-06	0.129479	21.1086
p__Firmicutes.c__Bacilli.o__Lactobacillales.f__Lactobacillaceae.g__Lactobacillus.s__Lactobacillus_delbrueckii	rs12488234	G	T	-0.318667	0.105917	3	112191202	1240	0.0708029	6.77098e-06	-0.126882	20.2569
p__Firmicutes.c__Bacilli.o__Lactobacillales.f__Lactobacillaceae.g__Lactobacillus.s__Lactobacillus_delbrueckii	rs1458987	T	C	-0.32208	0.0855867	3	55103700	1240	0.071939	7.56516e-06	-0.126227	20.0447
p__Firmicutes.c__Bacilli.o__Lactobacillales.f__Lactobacillaceae.g__Lactobacillus.s__Lactobacillus_delbrueckii	rs2332915	C	G	-0.201062	0.377171	14	73182541	1240	0.0446853	6.81101e-06	-0.126848	20.2456
p__Firmicutes.c__Bacilli.o__Lactobacillales.f__Lactobacillaceae.g__Lactobacillus.s__Lactobacillus_delbrueckii	rs278731	T	C	-0.407555	0.0504032	9	76162393	1240	0.0920671	9.56797e-06	-0.124828	19.5958
p__Firmicutes.c__Bacilli.o__Lactobacillales.f__Lactobacillaceae.g__Lactobacillus.s__Lactobacillus_delbrueckii	rs28635178	A	G	0.408662	0.0528226	3	66026666	1240	0.090122	5.77295e-06	0.127819	20.562
p__Firmicutes.c__Bacilli.o__Lactobacillales.f__Lactobacillaceae.g__Lactobacillus.s__Lactobacillus_delbrueckii	rs299199	A	G	0.195759	0.454333	5	118301430	1240	0.0420816	3.28882e-06	0.131071	21.6402
p__Firmicutes.c__Bacilli.o__Lactobacillales.f__Lactobacillaceae.g__Lactobacillus.s__Lactobacillus_delbrueckii	rs35870858	C	G	0.325695	0.0823956	7	48196153	1240	0.0734979	9.36427e-06	0.124957	19.6369
p__Firmicutes.c__Bacilli.o__Lactobacillales.f__Lactobacillaceae.g__Lactobacillus.s__Lactobacillus_delbrueckii	rs4333664	T	C	-0.17962	0.455242	9	6556948	1240	0.0401337	7.62132e-06	-0.126183	20.0306
p__Firmicutes.c__Bacilli.o__Lactobacillales.f__Lactobacillaceae.g__Lactobacillus.s__Lactobacillus_delbrueckii	rs4433502	A	G	0.199777	0.349453	10	133569215	1240	0.0436121	4.63281e-06	0.1291	20.9834
p__Firmicutes.c__Bacilli.o__Lactobacillales.f__Lactobacillaceae.g__Lactobacillus.s__Lactobacillus_delbrueckii	rs4450413	G	C	-0.188661	0.589194	16	62320487	1240	0.0418046	6.39415e-06	-0.12722	20.3664
p__Firmicutes.c__Bacilli.o__Lactobacillales.f__Lactobacillaceae.g__Lactobacillus.s__Lactobacillus_delbrueckii	rs60200511	G	A	0.319997	0.0939516	1	244935076	1240	0.0682303	2.73265e-06	0.132125	21.9957
p__Firmicutes.c__Bacilli.o__Lactobacillales.f__Lactobacillaceae.g__Lactobacillus.s__Lactobacillus_delbrueckii	rs6517636	G	A	0.252978	0.805669	21	42257555	1240	0.0555355	5.23222e-06	0.128393	20.7503
p__Firmicutes.c__Bacilli.o__Lactobacillales.f__Lactobacillaceae.g__Lactobacillus.s__Lactobacillus_delbrueckii	rs735027	G	A	-0.216493	0.298145	11	95301453	1240	0.0452388	1.70502e-06	-0.13477	22.9017
p__Firmicutes.c__Bacilli.o__Lactobacillales.f__Streptococcaceae	rs10869688	A	G	-0.131667	0.238254	9	78690813	3448	0.0282923	3.25843e-06	-0.0790299	21.658
p__Firmicutes.c__Bacilli.o__Lactobacillales.f__Streptococcaceae	rs11153641	C	T	-0.144528	0.206792	6	117227284	3448	0.0300958	1.56872e-06	-0.0815344	23.0619
p__Firmicutes.c__Bacilli.o__Lactobacillales.f__Streptococcaceae	rs13235500	G	A	0.150679	0.190723	7	7822225	3448	0.0331838	5.60616e-06	0.0771209	20.6182
p__Firmicutes.c__Bacilli.o__Lactobacillales.f__Streptococcaceae	rs1901115	T	C	0.143701	0.799426	16	60407480	3448	0.0300179	1.69137e-06	0.0812799	22.9171
p__Firmicutes.c__Bacilli.o__Lactobacillales.f__Streptococcaceae	rs2610946	G	A	-0.167032	0.854692	8	21139032	3448	0.0374381	8.13695e-06	-0.075784	19.9054
p__Firmicutes.c__Bacilli.o__Lactobacillales.f__Streptococcaceae	rs2668320	T	C	0.12428	0.278342	12	32226658	3448	0.0270266	4.25706e-06	0.0780949	21.1455
p__Firmicutes.c__Bacilli.o__Lactobacillales.f__Streptococcaceae	rs28719561	C	T	0.209054	0.0837098	4	7277846	3448	0.0455591	4.46173e-06	0.0779296	21.0555
p__Firmicutes.c__Bacilli.o__Lactobacillales.f__Streptococcaceae	rs3892326	C	T	-0.118422	0.480188	21	43018030	3448	0.0265076	7.91568e-06	-0.0758837	19.9581
p__Firmicutes.c__Bacilli.o__Lactobacillales.f__Streptococcaceae	rs41294029	T	C	0.207403	0.0817246	10	5993461	3448	0.0463357	7.60211e-06	0.0760296	20.0354
p__Firmicutes.c__Bacilli.o__Lactobacillales.f__Streptococcaceae	rs72679838	G	A	0.165144	0.125756	14	23119483	3448	0.0369302	7.75674e-06	0.0759569	19.9969
p__Firmicutes.c__Bacilli.o__Lactobacillales.f__Streptococcaceae	rs73242161	C	A	-0.246374	0.0557373	10	55325964	3448	0.0526148	2.83269e-06	-0.0795154	21.9267
p__Firmicutes.c__Bacilli.o__Lactobacillales.f__Streptococcaceae	rs73447940	A	C	0.205148	0.101803	7	122783839	3448	0.0405881	4.31749e-07	0.0857843	25.5469
p__Firmicutes.c__Bacilli.o__Lactobacillales.f__Streptococcaceae	rs74064457	A	G	0.11913	0.339887	14	80660670	3448	0.0258328	3.99598e-06	0.0783172	21.2668
p__Firmicutes.c__Bacilli.o__Lactobacillales.f__Streptococcaceae	rs75955305	A	C	-0.192862	0.083372	8	98899757	3448	0.0436049	9.73684e-06	-0.0751318	19.5624
p__Firmicutes.c__Bacilli.o__Lactobacillales.f__Streptococcaceae	rs9828991	T	A	-0.135924	0.7027	3	104284483	3448	0.0270776	5.1725e-07	-0.0852014	25.1984
p__Firmicutes.c__Bacilli.o__Lactobacillales.f__Streptococcaceae.g__Streptococcus	rs1901115	T	C	0.148014	0.800504	16	60407480	3359	0.0311356	1.99593e-06	0.0817733	22.599
p__Firmicutes.c__Bacilli.o__Lactobacillales.f__Streptococcaceae.g__Streptococcus	rs2882716	T	G	0.150637	0.191459	7	10085378	3359	0.0321777	2.84889e-06	0.0805359	21.9157
p__Firmicutes.c__Bacilli.o__Lactobacillales.f__Streptococcaceae.g__Streptococcus	rs34829339	C	T	0.128998	0.289818	20	55472884	3359	0.0276442	3.06574e-06	0.0802785	21.775
p__Firmicutes.c__Bacilli.o__Lactobacillales.f__Streptococcaceae.g__Streptococcus	rs3892326	C	T	-0.123001	0.480177	21	43018030	3359	0.0273436	6.84832e-06	-0.0774056	20.2351
p__Firmicutes.c__Bacilli.o__Lactobacillales.f__Streptococcaceae.g__Streptococcus	rs41294029	T	C	0.217428	0.0817161	10	5993461	3359	0.0477808	5.35114e-06	0.078298	20.7073
p__Firmicutes.c__Bacilli.o__Lactobacillales.f__Streptococcaceae.g__Streptococcus	rs528874	G	T	-0.131345	0.261693	6	168158836	3359	0.0285648	4.26284e-06	-0.0791121	21.1429
p__Firmicutes.c__Bacilli.o__Lactobacillales.f__Streptococcaceae.g__Streptococcus	rs56025506	T	C	0.123635	0.333398	14	80662335	3359	0.0267314	3.74422e-06	0.079573	21.3915
p__Firmicutes.c__Bacilli.o__Lactobacillales.f__Streptococcaceae.g__Streptococcus	rs73447940	A	C	0.208638	0.102253	7	122783839	3359	0.0418542	6.2005e-07	0.0857188	24.8489
p__Firmicutes.c__Bacilli.o__Lactobacillales.f__Streptococcaceae.g__Streptococcus	rs9398452	G	C	-0.119298	0.369284	6	117546090	3359	0.0258636	3.97711e-06	-0.0793589	21.2758
p__Firmicutes.c__Bacilli.o__Lactobacillales.f__Streptococcaceae.g__Streptococcus	rs9828991	T	A	-0.126	0.701253	3	104284483	3359	0.0279267	6.42706e-06	-0.0776362	20.3566
p__Firmicutes.c__Bacilli.o__Lactobacillales.f__Streptococcaceae.g__Streptococcus.s__Streptococcus_parasanguinis	rs117329402	T	G	-0.354823	0.0607412	7	17799597	1592	0.07614	3.16002e-06	-0.116079	21.7169
p__Firmicutes.c__Bacilli.o__Lactobacillales.f__Streptococcaceae.g__Streptococcus.s__Streptococcus_parasanguinis	rs1893286	G	T	-0.208354	0.237649	18	6668640	1592	0.0455351	4.74682e-06	-0.114003	20.9368
p__Firmicutes.c__Bacilli.o__Lactobacillales.f__Streptococcaceae.g__Streptococcus.s__Streptococcus_parasanguinis	rs6481791	C	T	-0.238809	0.84059	10	19492259	1592	0.0503807	2.13623e-06	-0.118043	22.4685
p__Firmicutes.c__Bacilli.o__Lactobacillales.f__Streptococcaceae.g__Streptococcus.s__Streptococcus_salivarius	rs1810052	A	G	-0.270338	0.876062	9	33231531	1696	0.0597894	6.14031e-06	-0.1092	20.444
p__Firmicutes.c__Bacilli.o__Lactobacillales.f__Streptococcaceae.g__Streptococcus.s__Streptococcus_thermophilus	rs13086575	T	G	0.188513	0.190642	3	61955356	2054	0.0416983	6.1585e-06	0.0993074	20.4383
p__Firmicutes.c__Bacilli.o__Lactobacillales.f__Streptococcaceae.g__Streptococcus.s__Streptococcus_thermophilus	rs6900225	A	G	0.171261	0.760794	6	9314807	2054	0.0374141	4.70691e-06	0.100538	20.953
p__Firmicutes.c__Bacilli.o__Lactobacillales.f__Streptococcaceae.g__Streptococcus.s__Streptococcus_thermophilus	rs74654613	C	T	-0.215225	0.15952	2	48683323	2054	0.0433164	6.74162e-07	-0.109032	24.6876
p__Firmicutes.c__Bacilli.o__Lactobacillales.f__Streptococcaceae.g__Streptococcus.s__Streptococcus_thermophilus	rs7524171	G	A	0.137994	0.538948	1	3279324	2054	0.0308824	7.88152e-06	0.0981654	19.9664
p__Firmicutes.c__Clostridia	rs1023692	C	T	0.0996966	0.771282	2	67868756	7738	0.0197632	4.54571e-07	0.0572601	25.4476
p__Firmicutes.c__Clostridia	rs10766557	C	G	-0.0761699	0.346886	11	19447547	7738	0.0169137	6.68609e-06	-0.051135	20.281
p__Firmicutes.c__Clostridia	rs12675379	C	T	0.0754169	0.515953	8	117505928	7738	0.0165522	5.206e-06	0.0517336	20.76
p__Firmicutes.c__Clostridia	rs34566098	G	A	0.174315	0.0538268	10	126860657	7738	0.0380417	4.60106e-06	0.0520268	20.9966
p__Firmicutes.c__Clostridia	rs674292	C	T	0.073504	0.387016	8	60881849	7738	0.0165031	8.43093e-06	0.0505743	19.8376
p__Firmicutes.c__Clostridia	rs74949229	A	G	-0.140267	0.0938701	10	9526946	7738	0.0282447	6.82989e-07	-0.0563728	24.6625
p__Firmicutes.c__Clostridia	rs7794348	A	G	0.161442	0.0548254	7	138966254	7738	0.0354367	5.21872e-06	0.0517278	20.7553
p__Firmicutes.c__Clostridia.o__Clostridiales	rs1023692	C	T	0.0996851	0.771282	2	67868756	7738	0.0197632	4.55956e-07	0.0572535	25.4417
p__Firmicutes.c__Clostridia.o__Clostridiales	rs10766557	C	G	-0.076171	0.346886	11	19447547	7738	0.0169137	6.68403e-06	-0.0511357	20.2816
p__Firmicutes.c__Clostridia.o__Clostridiales	rs12675379	C	T	0.0754182	0.515953	8	117505928	7738	0.0165522	5.20411e-06	0.0517345	20.7607
p__Firmicutes.c__Clostridia.o__Clostridiales	rs34566098	G	A	0.174315	0.0538268	10	126860657	7738	0.0380417	4.60082e-06	0.052027	20.9967
p__Firmicutes.c__Clostridia.o__Clostridiales	rs674292	C	T	0.0734952	0.387016	8	60881849	7738	0.0165032	8.45209e-06	0.0505682	19.8328
p__Firmicutes.c__Clostridia.o__Clostridiales	rs74949229	A	G	-0.140257	0.0938701	10	9526946	7738	0.0282447	6.84249e-07	-0.0563687	24.659
p__Firmicutes.c__Clostridia.o__Clostridiales	rs7794348	A	G	0.161458	0.0548254	7	138966254	7738	0.0354367	5.2081e-06	0.0517327	20.7592
p__Firmicutes.c__Clostridia.o__Clostridiales.f__Clostridiaceae	rs10106275	A	G	-0.114781	0.43782	8	89046119	3838	0.023154	7.14829e-07	-0.0797845	24.5747
p__Firmicutes.c__Clostridia.o__Clostridiales.f__Clostridiaceae	rs111604729	T	C	-0.195978	0.0852083	15	42769334	3838	0.0426563	4.34099e-06	-0.0739764	21.1081
p__Firmicutes.c__Clostridia.o__Clostridiales.f__Clostridiaceae	rs11969660	T	C	0.170942	0.110506	6	14395373	3838	0.036738	3.27116e-06	0.0749157	21.6505
p__Firmicutes.c__Clostridia.o__Clostridiales.f__Clostridiaceae	rs12923305	A	C	0.142402	0.229486	16	8625523	3838	0.0286354	6.595e-07	0.0800345	24.73
p__Firmicutes.c__Clostridia.o__Clostridiales.f__Clostridiaceae	rs1572504	T	C	0.134667	0.210831	1	219859210	3838	0.0285797	2.45335e-06	0.0758595	22.2027
p__Firmicutes.c__Clostridia.o__Clostridiales.f__Clostridiaceae	rs28577018	G	A	0.243328	0.0573578	4	29759187	3838	0.0505872	1.5088e-06	0.0774294	23.1367
p__Firmicutes.c__Clostridia.o__Clostridiales.f__Clostridiaceae	rs4924450	A	G	0.11646	0.705191	15	40597229	3838	0.0259694	7.30895e-06	0.0722168	20.1106
p__Firmicutes.c__Clostridia.o__Clostridiales.f__Clostridiaceae	rs55834012	C	A	-0.111296	0.365609	12	94200011	3838	0.0241032	3.88476e-06	-0.0743464	21.3209
p__Firmicutes.c__Clostridia.o__Clostridiales.f__Clostridiaceae.g__Clostridium	rs10106275	A	G	-0.10823	0.436153	8	89046119	3784	0.0233126	3.44129e-06	-0.075277	21.5533
p__Firmicutes.c__Clostridia.o__Clostridiales.f__Clostridiaceae.g__Clostridium	rs111604729	T	C	-0.19557	0.0848386	15	42769334	3784	0.0430737	5.61606e-06	-0.0736289	20.6148
p__Firmicutes.c__Clostridia.o__Clostridiales.f__Clostridiaceae.g__Clostridium	rs11969660	T	C	0.169314	0.110762	6	14395373	3784	0.0369647	4.64022e-06	0.0742753	20.9803
p__Firmicutes.c__Clostridia.o__Clostridiales.f__Clostridiaceae.g__Clostridium	rs12913822	A	T	0.133192	0.230806	15	100284194	3784	0.0296207	6.90486e-06	0.0729232	20.2194
p__Firmicutes.c__Clostridia.o__Clostridiales.f__Clostridiaceae.g__Clostridium	rs12932210	T	G	0.149553	0.219233	16	8611717	3784	0.0294764	3.90272e-07	0.0822216	25.7418
p__Firmicutes.c__Clostridia.o__Clostridiales.f__Clostridiaceae.g__Clostridium	rs1572504	T	C	0.137725	0.211309	1	219859210	3784	0.0287283	1.63442e-06	0.0777189	22.983
p__Firmicutes.c__Clostridia.o__Clostridiales.f__Clostridiaceae.g__Clostridium	rs28577018	G	A	0.248981	0.0574032	4	29759187	3784	0.0508779	9.89581e-07	0.0793242	23.9483
p__Firmicutes.c__Clostridia.o__Clostridiales.f__Clostridiaceae.g__Clostridium	rs55834012	C	A	-0.11279	0.365659	12	94200011	3784	0.0242025	3.15815e-06	-0.0755624	21.718
p__Firmicutes.c__Clostridia.o__Clostridiales.f__Clostridiaceae.g__Clostridium	rs7214893	A	G	0.120874	0.261969	17	76140308	3784	0.0271018	8.19565e-06	0.0723329	19.8917
p__Firmicutes.c__Clostridia.o__Clostridiales.f__Clostridiaceae.g__Clostridium.s__Clostridium_asparagiforme	rs11060559	A	G	0.197791	0.742152	12	130283785	1337	0.0442985	8.0082e-06	0.121299	19.9359
p__Firmicutes.c__Clostridia.o__Clostridiales.f__Clostridiaceae.g__Clostridium.s__Clostridium_asparagiforme	rs1463878	G	T	0.208321	0.780479	3	192612921	1337	0.0453591	4.37543e-06	0.124716	21.0929
p__Firmicutes.c__Clostridia.o__Clostridiales.f__Clostridiaceae.g__Clostridium.s__Clostridium_asparagiforme	rs1976629	T	C	-0.302914	0.906393	18	76478271	1337	0.0667073	5.60033e-06	-0.123332	20.6202
p__Firmicutes.c__Clostridia.o__Clostridiales.f__Clostridiaceae.g__Clostridium.s__Clostridium_asparagiforme	rs35595126	T	C	0.284059	0.114309	14	65226044	1337	0.0633468	7.31909e-06	0.121814	20.108
p__Firmicutes.c__Clostridia.o__Clostridiales.f__Clostridiaceae.g__Clostridium.s__Clostridium_asparagiforme	rs35665752	G	T	-0.283199	0.107347	1	28747911	1337	0.0621573	5.20973e-06	-0.123739	20.7586
p__Firmicutes.c__Clostridia.o__Clostridiales.f__Clostridiaceae.g__Clostridium.s__Clostridium_asparagiforme	rs57193778	G	A	0.274168	0.10972	8	136718087	1337	0.0610191	7.01743e-06	0.122054	20.1885
p__Firmicutes.c__Clostridia.o__Clostridiales.f__Clostridiaceae.g__Clostridium.s__Clostridium_asparagiforme	rs574764	A	C	0.188711	0.386483	18	61641374	1337	0.0408175	3.7771e-06	0.125534	21.3748
p__Firmicutes.c__Clostridia.o__Clostridiales.f__Clostridiaceae.g__Clostridium.s__Clostridium_asparagiforme	rs6597377	C	A	-0.183384	0.453141	6	8991886	1337	0.0400138	4.58294e-06	-0.124458	21.0041
p__Firmicutes.c__Clostridia.o__Clostridiales.f__Clostridiaceae.g__Clostridium.s__Clostridium_asparagiforme	rs715519	C	G	-0.259143	0.140116	22	51038369	1337	0.0570563	5.57565e-06	-0.123357	20.6286
p__Firmicutes.c__Clostridia.o__Clostridiales.f__Clostridiaceae.g__Clostridium.s__Clostridium_asparagiforme	rs73187354	A	G	-0.243218	0.183607	12	108041797	1337	0.0504041	1.39746e-06	-0.130929	23.2842
p__Firmicutes.c__Clostridia.o__Clostridiales.f__Clostridiaceae.g__Clostridium.s__Clostridium_asparagiforme	rs80196726	G	C	-0.295359	0.0933682	4	19449962	1337	0.0664057	8.67572e-06	-0.12084	19.7829
p__Firmicutes.c__Clostridia.o__Clostridiales.f__Clostridiaceae.g__Clostridium.s__Clostridium_leptum	rs11858399	T	C	-0.189446	0.163698	15	93596061	2526	0.0397457	1.87491e-06	-0.0944508	22.7191
p__Firmicutes.c__Clostridia.o__Clostridiales.f__Clostridiaceae.g__Clostridium.s__Clostridium_leptum	rs17398712	C	G	0.186816	0.156544	3	60243843	2526	0.0394039	2.12612e-06	0.0939517	22.4776
p__Firmicutes.c__Clostridia.o__Clostridiales.f__Clostridiaceae.g__Clostridium.s__Clostridium_leptum	rs67194754	G	A	0.14313	0.278666	1	195501149	2526	0.031489	5.48304e-06	0.0901068	20.6607
p__Firmicutes.c__Clostridia.o__Clostridiales.f__Clostridiaceae.g__Clostridium.s__Clostridium_leptum	rs7073292	G	A	0.148601	0.374935	10	10139363	2526	0.0308155	1.4193e-06	0.0955467	23.2543
p__Firmicutes.c__Clostridia.o__Clostridiales.f__Clostridiaceae.g__Clostridium.s__Clostridium_leptum	rs72662817	G	A	0.178862	0.181412	1	30603043	2526	0.0404592	9.83367e-06	0.0876559	19.5435
p__Firmicutes.c__Clostridia.o__Clostridiales.f__Clostridiaceae.g__Clostridium.s__Clostridium_leptum	rs79201749	A	G	-0.246343	0.0910655	4	11169139	2526	0.0531684	3.59958e-06	-0.0918338	21.4671
p__Firmicutes.c__Clostridia.o__Clostridiales.f__Clostridiaceae.g__Clostridium.s__Clostridium_leptum	rs9356977	A	C	0.138489	0.645475	6	25454869	2526	0.0299489	3.76066e-06	0.0916556	21.3831
p__Firmicutes.c__Clostridia.o__Clostridiales.f__Clostridiales_noname	rs12039057	G	A	-0.105024	0.284067	1	181338339	4758	0.0236295	8.80538e-06	-0.064315	19.7545
p__Firmicutes.c__Clostridia.o__Clostridiales.f__Clostridiales_noname	rs315026	G	A	-0.101553	0.313019	1	77041173	4758	0.0228013	8.43617e-06	-0.0644476	19.8364
p__Firmicutes.c__Clostridia.o__Clostridiales.f__Clostridiales_noname	rs35903463	T	A	0.16143	0.107979	13	85599144	4758	0.0350324	4.06502e-06	0.0666695	21.2339
p__Firmicutes.c__Clostridia.o__Clostridiales.f__Clostridiales_noname	rs36131910	A	G	0.235299	0.052841	4	150277279	4758	0.0485794	1.27507e-06	0.0700614	23.4605
p__Firmicutes.c__Clostridia.o__Clostridiales.f__Clostridiales_noname	rs4939587	G	T	-0.132439	0.193687	18	47142173	4758	0.0266022	6.40834e-07	-0.0720025	24.7853
p__Firmicutes.c__Clostridia.o__Clostridiales.f__Clostridiales_noname	rs72896141	A	G	-0.171682	0.11407	11	5845481	4758	0.0366461	2.80156e-06	-0.0677759	21.9479
p__Firmicutes.c__Clostridia.o__Clostridiales.f__Clostridiales_noname	rs7402939	C	T	0.104932	0.631239	15	99183876	4758	0.0224615	2.98788e-06	0.0675858	21.8243
p__Firmicutes.c__Clostridia.o__Clostridiales.f__Clostridiales_noname	rs74564383	T	C	-0.225762	0.0507443	10	59135772	4758	0.0487175	3.58482e-06	-0.0670451	21.4749
p__Firmicutes.c__Clostridia.o__Clostridiales.f__Clostridiales_noname.g__Flavonifractor	rs13061928	G	A	-0.17866	0.192297	3	2932365	2589	0.0393665	5.66924e-06	-0.0888749	20.5967
p__Firmicutes.c__Clostridia.o__Clostridiales.f__Clostridiales_noname.g__Flavonifractor	rs1872436	T	C	-0.181354	0.191344	12	57322492	2589	0.0369798	9.38338e-07	-0.0959745	24.0507
p__Firmicutes.c__Clostridia.o__Clostridiales.f__Clostridiales_noname.g__Flavonifractor	rs5768347	G	T	-0.168458	0.823431	22	48492960	2589	0.0379208	8.89759e-06	-0.0870093	19.7346
p__Firmicutes.c__Clostridia.o__Clostridiales.f__Clostridiales_noname.g__Flavonifractor	rs77544959	A	G	-0.150339	0.285411	11	39603353	2589	0.0329919	5.19274e-06	-0.089234	20.7648
p__Firmicutes.c__Clostridia.o__Clostridiales.f__Clostridiales_noname.g__Flavonifractor	rs9848037	G	A	0.148681	0.739047	3	55796723	2589	0.0333961	8.50541e-06	0.0871976	19.8208
p__Firmicutes.c__Clostridia.o__Clostridiales.f__Clostridiales_noname.g__Flavonifractor.s__Flavonifractor_plautii	rs13061928	G	A	-0.17875	0.192297	3	2932365	2589	0.0393115	5.44119e-06	-0.089043	20.6754
p__Firmicutes.c__Clostridia.o__Clostridiales.f__Clostridiales_noname.g__Flavonifractor.s__Flavonifractor_plautii	rs1872436	T	C	-0.181533	0.191344	12	57322492	2589	0.0369281	8.83998e-07	-0.0962013	24.1655
p__Firmicutes.c__Clostridia.o__Clostridiales.f__Clostridiales_noname.g__Flavonifractor.s__Flavonifractor_plautii	rs5768347	G	T	-0.1688	0.823431	22	48492960	2589	0.0378678	8.28827e-06	-0.0873054	19.8702
p__Firmicutes.c__Clostridia.o__Clostridiales.f__Clostridiales_noname.g__Flavonifractor.s__Flavonifractor_plautii	rs77544959	A	G	-0.149358	0.285411	11	39603353	2589	0.0329458	5.8031e-06	-0.0887792	20.5521
p__Firmicutes.c__Clostridia.o__Clostridiales.f__Clostridiales_noname.g__Flavonifractor.s__Flavonifractor_plautii	rs9513795	T	C	0.159167	0.203817	13	101402225	2589	0.0358491	8.9994e-06	0.0869617	19.7129
p__Firmicutes.c__Clostridia.o__Clostridiales.f__Clostridiales_noname.g__Flavonifractor.s__Flavonifractor_plautii	rs9848037	G	A	0.149789	0.739047	3	55796723	2589	0.0333494	7.07276e-06	0.087964	20.1735
p__Firmicutes.c__Clostridia.o__Clostridiales.f__Clostridiales_noname.g__Pseudoflavonifractor	rs10236678	A	G	0.132083	0.747711	7	134549927	3499	0.0280604	2.51273e-06	0.0793476	22.1567
p__Firmicutes.c__Clostridia.o__Clostridiales.f__Clostridiales_noname.g__Pseudoflavonifractor	rs11074766	T	C	0.129592	0.243533	16	26304777	3499	0.0284218	5.1249e-06	0.0768763	20.79
p__Firmicutes.c__Clostridia.o__Clostridiales.f__Clostridiales_noname.g__Pseudoflavonifractor	rs1182140	G	A	-0.140384	0.801962	7	2964863	3499	0.0309599	5.777e-06	-0.0764536	20.5607
p__Firmicutes.c__Clostridia.o__Clostridiales.f__Clostridiales_noname.g__Pseudoflavonifractor	rs4424244	C	T	0.121141	0.352337	8	74434869	3499	0.025352	1.76721e-06	0.0805413	22.8328
p__Firmicutes.c__Clostridia.o__Clostridiales.f__Clostridiales_noname.g__Pseudoflavonifractor	rs6778836	A	T	-0.125347	0.72267	3	168587709	3499	0.0266924	2.65317e-06	-0.0791616	22.0523
p__Firmicutes.c__Clostridia.o__Clostridiales.f__Clostridiales_noname.g__Pseudoflavonifractor	rs75202637	G	A	0.261818	0.0637073	4	163822623	3499	0.0579151	6.16315e-06	0.0762244	20.4369
p__Firmicutes.c__Clostridia.o__Clostridiales.f__Clostridiales_noname.g__Pseudoflavonifractor	rs7790846	G	A	-0.120812	0.722492	7	50424061	3499	0.0266529	5.82047e-06	-0.0764271	20.5463
p__Firmicutes.c__Clostridia.o__Clostridiales.f__Clostridiales_noname.g__Pseudoflavonifractor	rs7990301	T	C	0.110457	0.53636	13	34382060	3499	0.0237395	3.27318e-06	0.0784395	21.6494
p__Firmicutes.c__Clostridia.o__Clostridiales.f__Clostridiales_noname.g__Pseudoflavonifractor	rs9290954	A	G	-0.121916	0.275765	3	190548613	3499	0.0273473	8.27073e-06	-0.0751739	19.8742
p__Firmicutes.c__Clostridia.o__Clostridiales.f__Clostridiales_noname.g__Pseudoflavonifractor.s__Pseudoflavonifractor_capillosus	rs10236678	A	G	0.134283	0.747711	7	134549927	3499	0.0280654	1.71281e-06	0.0806466	22.8929
p__Firmicutes.c__Clostridia.o__Clostridiales.f__Clostridiales_noname.g__Pseudoflavonifractor.s__Pseudoflavonifractor_capillosus	rs11074766	T	C	0.130159	0.243533	16	26304777	3499	0.0284269	4.67793e-06	0.0771969	20.9648
p__Firmicutes.c__Clostridia.o__Clostridiales.f__Clostridiales_noname.g__Pseudoflavonifractor.s__Pseudoflavonifractor_capillosus	rs1182140	G	A	-0.140145	0.801962	7	2964863	3499	0.0309654	6.01492e-06	-0.0763107	20.4834
p__Firmicutes.c__Clostridia.o__Clostridiales.f__Clostridiales_noname.g__Pseudoflavonifractor.s__Pseudoflavonifractor_capillosus	rs4352232	G	C	-0.128058	0.316327	2	88848180	3499	0.0266047	1.48399e-06	-0.0811276	23.1686
p__Firmicutes.c__Clostridia.o__Clostridiales.f__Clostridiales_noname.g__Pseudoflavonifractor.s__Pseudoflavonifractor_capillosus	rs4424244	C	T	0.121481	0.352337	8	74434869	3499	0.0253566	1.66026e-06	0.0807513	22.9528
p__Firmicutes.c__Clostridia.o__Clostridiales.f__Clostridiales_noname.g__Pseudoflavonifractor.s__Pseudoflavonifractor_capillosus	rs6761789	G	T	0.2182	0.0701702	2	145252729	3499	0.0489312	8.22211e-06	0.0751951	19.8855
p__Firmicutes.c__Clostridia.o__Clostridiales.f__Clostridiales_noname.g__Pseudoflavonifractor.s__Pseudoflavonifractor_capillosus	rs6778836	A	T	-0.126056	0.72267	3	168587709	3499	0.0266972	2.33905e-06	-0.0795919	22.2943
p__Firmicutes.c__Clostridia.o__Clostridiales.f__Clostridiales_noname.g__Pseudoflavonifractor.s__Pseudoflavonifractor_capillosus	rs74412941	C	A	-0.225163	0.0628039	2	200913546	3499	0.0506251	8.68152e-06	-0.0749994	19.7816
p__Firmicutes.c__Clostridia.o__Clostridiales.f__Clostridiales_noname.g__Pseudoflavonifractor.s__Pseudoflavonifractor_capillosus	rs75202637	G	A	0.263588	0.0637073	4	163822623	3499	0.0579255	5.3528e-06	0.076723	20.7067
p__Firmicutes.c__Clostridia.o__Clostridiales.f__Clostridiales_noname.g__Pseudoflavonifractor.s__Pseudoflavonifractor_capillosus	rs7790846	G	A	-0.121291	0.722492	7	50424061	3499	0.0266576	5.36572e-06	-0.0767145	20.7021
p__Firmicutes.c__Clostridia.o__Clostridiales.f__Clostridiales_noname.g__Pseudoflavonifractor.s__Pseudoflavonifractor_capillosus	rs7990301	T	C	0.110327	0.53636	13	34382060	3499	0.0237438	3.37513e-06	0.0783335	21.5905
p__Firmicutes.c__Clostridia.o__Clostridiales.f__Eubacteriaceae	rs1942648	T	C	0.154392	0.0606979	7	15776571	7688	0.0342993	6.75309e-06	0.0512765	20.2619
p__Firmicutes.c__Clostridia.o__Clostridiales.f__Eubacteriaceae	rs2252668	A	G	0.104832	0.845037	18	33849043	7688	0.0229048	4.72048e-06	0.0521344	20.9475
p__Firmicutes.c__Clostridia.o__Clostridiales.f__Eubacteriaceae	rs3898456	T	C	-0.0824025	0.358345	8	139175349	7688	0.0182763	6.52228e-06	-0.0513604	20.3285
p__Firmicutes.c__Clostridia.o__Clostridiales.f__Eubacteriaceae	rs4113953	C	G	0.0755761	0.65612	12	40767990	7688	0.0169817	8.5696e-06	0.0506983	19.8064
p__Firmicutes.c__Clostridia.o__Clostridiales.f__Eubacteriaceae	rs6021384	C	T	-0.0843257	0.291771	20	50306527	7688	0.0180317	2.91759e-06	-0.0532669	21.87
p__Firmicutes.c__Clostridia.o__Clostridiales.f__Eubacteriaceae	rs9600403	C	A	0.0771876	0.455977	13	75463070	7688	0.0164372	2.65419e-06	0.0534869	22.0516
p__Firmicutes.c__Clostridia.o__Clostridiales.f__Eubacteriaceae.g__Eubacterium	rs1942648	T	C	0.154234	0.0606979	7	15776571	7688	0.0343015	6.91082e-06	0.0512208	20.2178
p__Firmicutes.c__Clostridia.o__Clostridiales.f__Eubacteriaceae.g__Eubacterium	rs2252668	A	G	0.104747	0.845037	18	33849043	7688	0.0229062	4.81088e-06	0.0520893	20.9111
p__Firmicutes.c__Clostridia.o__Clostridiales.f__Eubacteriaceae.g__Eubacterium	rs3898456	T	C	-0.0824794	0.358345	8	139175349	7688	0.0182774	6.4026e-06	-0.0514051	20.3639
p__Firmicutes.c__Clostridia.o__Clostridiales.f__Eubacteriaceae.g__Eubacterium	rs4113953	C	G	0.0757262	0.65612	12	40767990	7688	0.0169828	8.23455e-06	0.0507955	19.8826
p__Firmicutes.c__Clostridia.o__Clostridiales.f__Eubacteriaceae.g__Eubacterium	rs6021384	C	T	-0.0842745	0.291771	20	50306527	7688	0.0180328	2.96252e-06	-0.0532313	21.8407
p__Firmicutes.c__Clostridia.o__Clostridiales.f__Eubacteriaceae.g__Eubacterium	rs9600403	C	A	0.0770856	0.455977	13	75463070	7688	0.0164382	2.73993e-06	0.0534131	21.9906
p__Firmicutes.c__Clostridia.o__Clostridiales.f__Eubacteriaceae.g__Eubacterium.s__Eubacterium_eligens	rs10927575	C	G	0.120728	0.141584	1	13785516	6327	0.0267334	6.30239e-06	0.0566921	20.3941
p__Firmicutes.c__Clostridia.o__Clostridiales.f__Eubacteriaceae.g__Eubacterium.s__Eubacterium_eligens	rs11678512	C	T	-0.101888	0.219408	2	106187246	6327	0.0212403	1.61115e-06	-0.0602067	23.0105
p__Firmicutes.c__Clostridia.o__Clostridiales.f__Eubacteriaceae.g__Eubacterium.s__Eubacterium_eligens	rs11933020	C	T	0.103443	0.246485	4	7805889	6327	0.0203323	3.62561e-07	0.0638408	25.884
p__Firmicutes.c__Clostridia.o__Clostridiales.f__Eubacteriaceae.g__Eubacterium.s__Eubacterium_eligens	rs13060820	T	C	-0.165915	0.0723913	3	98120246	6327	0.0361856	4.53749e-06	-0.0575571	21.0232
p__Firmicutes.c__Clostridia.o__Clostridiales.f__Eubacteriaceae.g__Eubacterium.s__Eubacterium_eligens	rs2184120	C	T	0.159484	0.0703719	9	111788558	6327	0.0354557	6.85561e-06	0.0564687	20.2331
p__Firmicutes.c__Clostridia.o__Clostridiales.f__Eubacteriaceae.g__Eubacterium.s__Eubacterium_eligens	rs2426807	C	T	-0.113657	0.143411	20	58251131	6327	0.0255081	8.36074e-06	-0.0559382	19.8535
p__Firmicutes.c__Clostridia.o__Clostridiales.f__Eubacteriaceae.g__Eubacterium.s__Eubacterium_eligens	rs396720	T	C	0.0884819	0.717832	8	59962804	6327	0.0197847	7.74031e-06	0.0561448	20.001
p__Firmicutes.c__Clostridia.o__Clostridiales.f__Eubacteriaceae.g__Eubacterium.s__Eubacterium_eligens	rs4268153	A	G	-0.132382	0.107514	8	117542385	6327	0.029659	8.06408e-06	-0.0560351	19.9226
p__Firmicutes.c__Clostridia.o__Clostridiales.f__Eubacteriaceae.g__Eubacterium.s__Eubacterium_eligens	rs4775557	C	T	-0.18014	0.0607152	15	46844195	6327	0.0387317	3.30381e-06	-0.058381	21.6315
p__Firmicutes.c__Clostridia.o__Clostridiales.f__Eubacteriaceae.g__Eubacterium.s__Eubacterium_eligens	rs56105508	C	G	0.120423	0.127461	3	17852886	6327	0.0269748	8.03346e-06	0.0560453	19.9299
p__Firmicutes.c__Clostridia.o__Clostridiales.f__Eubacteriaceae.g__Eubacterium.s__Eubacterium_eligens	rs6922056	G	T	0.112878	0.804502	6	123544294	6327	0.0222686	4.00068e-07	0.0636071	25.694
p__Firmicutes.c__Clostridia.o__Clostridiales.f__Eubacteriaceae.g__Eubacterium.s__Eubacterium_eligens	rs77362317	G	T	0.162865	0.0732534	3	141078059	6327	0.0337338	1.37951e-06	0.0605945	23.309
p__Firmicutes.c__Clostridia.o__Clostridiales.f__Eubacteriaceae.g__Eubacterium.s__Eubacterium_eligens	rs79969063	C	A	-0.160806	0.0677792	5	71786401	6327	0.0359854	7.87149e-06	-0.0560998	19.9688
p__Firmicutes.c__Clostridia.o__Clostridiales.f__Eubacteriaceae.g__Eubacterium.s__Eubacterium_hallii	rs10014686	A	G	0.203012	0.0943997	4	174600551	3699	0.0407635	6.35053e-07	0.0816345	24.8028
p__Firmicutes.c__Clostridia.o__Clostridiales.f__Eubacteriaceae.g__Eubacterium.s__Eubacterium_hallii	rs10848037	C	T	-0.159119	0.127875	12	130703322	3699	0.0352394	6.32029e-06	-0.0740586	20.3887
p__Firmicutes.c__Clostridia.o__Clostridiales.f__Eubacteriaceae.g__Eubacterium.s__Eubacterium_hallii	rs1330325	A	T	0.108309	0.384105	9	21265197	3699	0.0241615	7.36943e-06	0.073526	20.0949
p__Firmicutes.c__Clostridia.o__Clostridiales.f__Eubacteriaceae.g__Eubacterium.s__Eubacterium_hallii	rs17749540	T	C	-0.180458	0.148921	22	37367536	3699	0.0357931	4.61461e-07	-0.0826348	25.4185
p__Firmicutes.c__Clostridia.o__Clostridiales.f__Eubacteriaceae.g__Eubacterium.s__Eubacterium_hallii	rs1952183	G	A	-0.10882	0.503271	14	89844111	3699	0.023893	5.25118e-06	-0.0746965	20.7434
p__Firmicutes.c__Clostridia.o__Clostridiales.f__Eubacteriaceae.g__Eubacterium.s__Eubacterium_hallii	rs2871118	A	G	0.115938	0.276078	21	43184320	3699	0.0258467	7.27063e-06	0.0735729	20.1207
p__Firmicutes.c__Clostridia.o__Clostridiales.f__Eubacteriaceae.g__Eubacterium.s__Eubacterium_hallii	rs2901343	T	C	-0.111962	0.430528	10	124457906	3699	0.0235768	2.04607e-06	-0.0778647	22.5513
p__Firmicutes.c__Clostridia.o__Clostridiales.f__Eubacteriaceae.g__Eubacterium.s__Eubacterium_hallii	rs4692552	C	T	0.122241	0.263581	4	169764631	3699	0.0276396	9.74854e-06	0.0725462	19.5601
p__Firmicutes.c__Clostridia.o__Clostridiales.f__Eubacteriaceae.g__Eubacterium.s__Eubacterium_hallii	rs62468608	C	A	0.172603	0.116486	7	78170494	3699	0.0376243	4.48522e-06	0.0752353	21.0454
p__Firmicutes.c__Clostridia.o__Clostridiales.f__Eubacteriaceae.g__Eubacterium.s__Eubacterium_hallii	rs6487088	T	C	-0.144302	0.819447	12	20588382	3699	0.0309629	3.15456e-06	-0.0764249	21.7202
p__Firmicutes.c__Clostridia.o__Clostridiales.f__Eubacteriaceae.g__Eubacterium.s__Eubacterium_hallii	rs73443336	G	A	-0.140422	0.219245	22	50940762	3699	0.029329	1.68616e-06	-0.0785	22.9231
p__Firmicutes.c__Clostridia.o__Clostridiales.f__Eubacteriaceae.g__Eubacterium.s__Eubacterium_ramulus	rs10848471	A	C	0.144177	0.205093	12	1510640	3613	0.0306873	2.62374e-06	0.0779473	22.0737
p__Firmicutes.c__Clostridia.o__Clostridiales.f__Eubacteriaceae.g__Eubacterium.s__Eubacterium_ramulus	rs10961097	T	C	-0.149816	0.145585	9	13514253	3613	0.0337994	9.31476e-06	-0.0735625	19.647
p__Firmicutes.c__Clostridia.o__Clostridiales.f__Eubacteriaceae.g__Eubacterium.s__Eubacterium_ramulus	rs113157937	T	C	0.213265	0.0862479	3	62371898	3613	0.0456803	3.03191e-06	0.0774587	21.7963
p__Firmicutes.c__Clostridia.o__Clostridiales.f__Eubacteriaceae.g__Eubacterium.s__Eubacterium_ramulus	rs12474753	T	C	0.243283	0.0630051	2	114128721	3613	0.0527119	3.92475e-06	0.0765793	21.3013
p__Firmicutes.c__Clostridia.o__Clostridiales.f__Eubacteriaceae.g__Eubacterium.s__Eubacterium_ramulus	rs12935244	C	A	-0.124334	0.363694	16	62133341	3613	0.0241866	2.73867e-07	-0.0852347	26.4257
p__Firmicutes.c__Clostridia.o__Clostridiales.f__Eubacteriaceae.g__Eubacterium.s__Eubacterium_ramulus	rs2368038	T	A	0.13135	0.226705	3	193755011	3613	0.0293294	7.51929e-06	0.0743207	20.0564
p__Firmicutes.c__Clostridia.o__Clostridiales.f__Eubacteriaceae.g__Eubacterium.s__Eubacterium_ramulus	rs6590368	T	C	0.12484	0.755115	11	129090852	3613	0.0277199	6.68091e-06	0.0747361	20.2825
p__Firmicutes.c__Clostridia.o__Clostridiales.f__Eubacteriaceae.g__Eubacterium.s__Eubacterium_ramulus	rs6731499	G	A	-0.114822	0.320232	2	174711730	3613	0.0256509	7.59327e-06	-0.0742862	20.0376
p__Firmicutes.c__Clostridia.o__Clostridiales.f__Eubacteriaceae.g__Eubacterium.s__Eubacterium_ramulus	rs75578397	A	T	0.177351	0.101482	8	60851737	3613	0.0398192	8.43276e-06	0.0739156	19.8372
p__Firmicutes.c__Clostridia.o__Clostridiales.f__Eubacteriaceae.g__Eubacterium.s__Eubacterium_ramulus	rs9804152	C	T	-0.134336	0.741779	1	158518939	3613	0.0275221	1.05535e-06	-0.0809598	23.8244
p__Firmicutes.c__Clostridia.o__Clostridiales.f__Eubacteriaceae.g__Eubacterium.s__Eubacterium_rectale	rs12807499	A	G	0.129032	0.0985692	11	132632108	7444	0.0283876	5.48393e-06	0.0526165	20.6604
p__Firmicutes.c__Clostridia.o__Clostridiales.f__Eubacteriaceae.g__Eubacterium.s__Eubacterium_rectale	rs1452438	G	A	-0.0811965	0.716886	15	87379693	7444	0.0179508	6.08889e-06	-0.0523615	20.4601
p__Firmicutes.c__Clostridia.o__Clostridiales.f__Eubacteriaceae.g__Eubacterium.s__Eubacterium_rectale	rs1890115	T	G	0.11834	0.110317	9	85165993	7444	0.0258878	4.84826e-06	0.0529153	20.8963
p__Firmicutes.c__Clostridia.o__Clostridiales.f__Eubacteriaceae.g__Eubacterium.s__Eubacterium_rectale	rs1939678	G	A	0.0722317	0.508082	11	115716929	7444	0.0163446	9.90214e-06	0.0511611	19.5302
p__Firmicutes.c__Clostridia.o__Clostridiales.f__Eubacteriaceae.g__Eubacterium.s__Eubacterium_rectale	rs2449527	A	G	0.0850013	0.248582	8	98755721	7444	0.0189826	7.54009e-06	0.051837	20.0511
p__Firmicutes.c__Clostridia.o__Clostridiales.f__Eubacteriaceae.g__Eubacterium.s__Eubacterium_rectale	rs36042240	C	G	0.125081	0.100968	2	242127334	7444	0.0279507	7.63947e-06	0.0518047	20.026
p__Firmicutes.c__Clostridia.o__Clostridiales.f__Eubacteriaceae.g__Eubacterium.s__Eubacterium_rectale	rs4333970	A	G	0.0872277	0.734925	10	82726856	7444	0.018424	2.19646e-06	0.0547989	22.4151
p__Firmicutes.c__Clostridia.o__Clostridiales.f__Eubacteriaceae.g__Eubacterium.s__Eubacterium_rectale	rs6021385	C	G	-0.0816426	0.29233	20	50306537	7444	0.0180696	6.23617e-06	-0.0523031	20.4143
p__Firmicutes.c__Clostridia.o__Clostridiales.f__Eubacteriaceae.g__Eubacterium.s__Eubacterium_rectale	rs6695790	G	T	-0.080517	0.522521	1	158052966	7444	0.0165939	1.22092e-06	-0.0561577	23.544
p__Firmicutes.c__Clostridia.o__Clostridiales.f__Eubacteriaceae.g__Eubacterium.s__Eubacterium_rectale	rs72645666	A	G	0.079789	0.299503	8	56351168	7444	0.0177283	6.77484e-06	0.0521002	20.2558
p__Firmicutes.c__Clostridia.o__Clostridiales.f__Eubacteriaceae.g__Eubacterium.s__Eubacterium_siraeum	rs11002091	C	T	0.0879087	0.379164	10	78984504	5791	0.0195012	6.54865e-06	0.0591435	20.3207
p__Firmicutes.c__Clostridia.o__Clostridiales.f__Eubacteriaceae.g__Eubacterium.s__Eubacterium_siraeum	rs117632297	A	G	-0.172677	0.063938	14	80463424	5791	0.0388452	8.77887e-06	-0.058325	19.7603
p__Firmicutes.c__Clostridia.o__Clostridiales.f__Eubacteriaceae.g__Eubacterium.s__Eubacterium_siraeum	rs13040204	G	A	0.117823	0.216899	20	57224053	5791	0.0255187	3.89091e-06	0.060572	21.3179
p__Firmicutes.c__Clostridia.o__Clostridiales.f__Eubacteriaceae.g__Eubacterium.s__Eubacterium_siraeum	rs1358421	A	G	0.0902218	0.351206	2	49754547	5791	0.0197074	4.69309e-06	0.0600613	20.9586
p__Firmicutes.c__Clostridia.o__Clostridiales.f__Eubacteriaceae.g__Eubacterium.s__Eubacterium_siraeum	rs2660277	G	T	-0.0930074	0.449167	18	11010141	5791	0.0188939	8.53937e-07	-0.0645635	24.2322
p__Firmicutes.c__Clostridia.o__Clostridiales.f__Eubacteriaceae.g__Eubacterium.s__Eubacterium_siraeum	rs2717881	A	T	0.165026	0.926897	7	25210734	5791	0.0370288	8.32328e-06	0.0584746	19.8621
p__Firmicutes.c__Clostridia.o__Clostridiales.f__Eubacteriaceae.g__Eubacterium.s__Eubacterium_siraeum	rs28706788	A	G	0.0829043	0.540016	5	159575028	5791	0.0185813	8.1314e-06	0.05854	19.9067
p__Firmicutes.c__Clostridia.o__Clostridiales.f__Eubacteriaceae.g__Eubacterium.s__Eubacterium_siraeum	rs2906787	C	T	0.172041	0.93652	7	112137676	5791	0.0385918	8.27398e-06	0.0584913	19.8735
p__Firmicutes.c__Clostridia.o__Clostridiales.f__Eubacteriaceae.g__Eubacterium.s__Eubacterium_siraeum	rs35239958	C	T	0.0892958	0.320066	3	144169280	5791	0.0199528	7.62847e-06	0.0587186	20.0288
p__Firmicutes.c__Clostridia.o__Clostridiales.f__Eubacteriaceae.g__Eubacterium.s__Eubacterium_siraeum	rs544964	G	A	-0.0849199	0.573552	19	37409561	5791	0.0189097	7.09541e-06	-0.0589206	20.1673
p__Firmicutes.c__Clostridia.o__Clostridiales.f__Eubacteriaceae.g__Eubacterium.s__Eubacterium_siraeum	rs66806908	G	C	0.136893	0.889921	3	196553260	5791	0.03086	9.16721e-06	0.0582032	19.6775
p__Firmicutes.c__Clostridia.o__Clostridiales.f__Eubacteriaceae.g__Eubacterium.s__Eubacterium_siraeum	rs74413687	A	G	0.162183	0.0728206	17	63315851	5791	0.0360487	6.8275e-06	0.0590277	20.241
p__Firmicutes.c__Clostridia.o__Clostridiales.f__Eubacteriaceae.g__Eubacterium.s__Eubacterium_siraeum	rs8050653	G	A	-0.085848	0.434569	16	82300059	5791	0.0193864	9.49914e-06	-0.0581029	19.6096
p__Firmicutes.c__Clostridia.o__Clostridiales.f__Eubacteriaceae.g__Eubacterium.s__Eubacterium_siraeum	rs9805811	G	A	-0.0971784	0.730185	13	114744475	5791	0.0208476	3.14118e-06	-0.0611502	21.7283
p__Firmicutes.c__Clostridia.o__Clostridiales.f__Eubacteriaceae.g__Eubacterium.s__Eubacterium_ventriosum	rs1011345	C	T	-0.23966	0.0786334	2	173856545	2620	0.052948	6.00202e-06	-0.0881186	20.4876
p__Firmicutes.c__Clostridia.o__Clostridiales.f__Eubacteriaceae.g__Eubacterium.s__Eubacterium_ventriosum	rs10502943	C	A	-0.267815	0.0865447	18	49901001	2620	0.0511794	1.66905e-07	-0.101741	27.3828
p__Firmicutes.c__Clostridia.o__Clostridiales.f__Eubacteriaceae.g__Eubacterium.s__Eubacterium_ventriosum	rs12124525	T	C	-0.270616	0.0626426	1	76940156	2620	0.0608933	8.82597e-06	-0.0865301	19.75
p__Firmicutes.c__Clostridia.o__Clostridiales.f__Eubacteriaceae.g__Eubacterium.s__Eubacterium_ventriosum	rs3815679	T	C	0.213453	0.0941311	2	170218643	2620	0.0476669	7.53406e-06	0.0871854	20.0526
p__Firmicutes.c__Clostridia.o__Clostridiales.f__Eubacteriaceae.g__Eubacterium.s__Eubacterium_ventriosum	rs73040331	C	T	0.264744	0.0757948	3	18454062	2620	0.0550116	1.4904e-06	0.0936429	23.1603
p__Firmicutes.c__Clostridia.o__Clostridiales.f__Eubacteriaceae.g__Eubacterium.s__Eubacterium_ventriosum	rs79951774	T	G	-0.300379	0.0506578	3	189546969	2620	0.0657398	4.89558e-06	-0.0889471	20.8777
p__Firmicutes.c__Clostridia.o__Clostridiales.f__Lachnospiraceae	rs11210592	G	A	0.105431	0.192552	1	42581600	7737	0.0205474	2.87992e-07	0.0582433	26.3286
p__Firmicutes.c__Clostridia.o__Clostridiales.f__Lachnospiraceae	rs11625794	G	A	-0.074346	0.43836	14	90811229	7737	0.0167112	8.63202e-06	-0.0505202	19.7925
p__Firmicutes.c__Clostridia.o__Clostridiales.f__Lachnospiraceae	rs116656500	C	T	-0.150967	0.0658668	4	7961293	7737	0.0332048	5.4533e-06	-0.0516264	20.6711
p__Firmicutes.c__Clostridia.o__Clostridiales.f__Lachnospiraceae	rs11892661	G	T	-0.0885936	0.228781	2	213400434	7737	0.0195958	6.15365e-06	-0.0513376	20.4398
p__Firmicutes.c__Clostridia.o__Clostridiales.f__Lachnospiraceae	rs12619063	A	G	-0.0907745	0.219821	2	226467954	7737	0.0203645	8.29213e-06	-0.0506179	19.8693
p__Firmicutes.c__Clostridia.o__Clostridiales.f__Lachnospiraceae	rs166135	A	G	-0.073012	0.463958	5	3194999	7737	0.0162784	7.28446e-06	-0.0509317	20.117
p__Firmicutes.c__Clostridia.o__Clostridiales.f__Lachnospiraceae	rs1892388	T	A	-0.157692	0.0585681	10	79618066	7737	0.035191	7.42819e-06	-0.0508845	20.0797
p__Firmicutes.c__Clostridia.o__Clostridiales.f__Lachnospiraceae	rs2903645	C	T	-0.0747618	0.632013	4	14349049	7737	0.0167254	7.82357e-06	-0.050759	19.9805
p__Firmicutes.c__Clostridia.o__Clostridiales.f__Lachnospiraceae	rs61025394	A	G	-0.0907695	0.195299	6	7085817	7737	0.0204079	8.67713e-06	-0.0505076	19.7825
p__Firmicutes.c__Clostridia.o__Clostridiales.f__Lachnospiraceae	rs6558174	G	A	-0.0822329	0.69082	8	22492129	7737	0.0176301	3.09604e-06	-0.0529603	21.7561
p__Firmicutes.c__Clostridia.o__Clostridiales.f__Lachnospiraceae	rs7078960	G	A	0.0835007	0.631884	10	12589150	7737	0.0182234	4.60418e-06	0.0520286	20.9953
p__Firmicutes.c__Clostridia.o__Clostridiales.f__Lachnospiraceae	rs9882102	A	G	-0.0760817	0.575358	3	42159514	7737	0.0165105	4.0643e-06	-0.0523231	21.2343
p__Firmicutes.c__Clostridia.o__Clostridiales.f__Lachnospiraceae.g__Blautia	rs2120865	G	A	-0.135913	0.098766	15	68760516	6637	0.029633	4.50622e-06	-0.0562184	21.0365
p__Firmicutes.c__Clostridia.o__Clostridiales.f__Lachnospiraceae.g__Blautia	rs28762974	G	C	-0.0921632	0.255953	3	175089164	6637	0.0208274	9.64027e-06	-0.0542452	19.5814
p__Firmicutes.c__Clostridia.o__Clostridiales.f__Lachnospiraceae.g__Blautia	rs4445887	T	C	0.0850847	0.582531	16	84374241	6637	0.0182563	3.1534e-06	0.0571227	21.7209
p__Firmicutes.c__Clostridia.o__Clostridiales.f__Lachnospiraceae.g__Blautia	rs62475831	G	A	-0.0971939	0.231695	8	3422401	6637	0.021087	4.04231e-06	-0.0564951	21.2447
p__Firmicutes.c__Clostridia.o__Clostridiales.f__Lachnospiraceae.g__Blautia	rs62551178	C	T	0.102848	0.175177	9	92103552	6637	0.0231497	8.88251e-06	0.0544608	19.7378
p__Firmicutes.c__Clostridia.o__Clostridiales.f__Lachnospiraceae.g__Blautia	rs6783841	A	C	-0.0824391	0.413128	3	197684166	6637	0.0179128	4.17952e-06	-0.0564102	21.1807
p__Firmicutes.c__Clostridia.o__Clostridiales.f__Lachnospiraceae.g__Blautia	rs6809294	C	G	0.102041	0.223829	3	52170862	6637	0.0218971	3.16163e-06	0.0571161	21.7159
p__Firmicutes.c__Clostridia.o__Clostridiales.f__Lachnospiraceae.g__Blautia	rs6990479	A	G	-0.0783752	0.370348	8	3136731	6637	0.0175819	8.28345e-06	-0.0546441	19.8713
p__Firmicutes.c__Clostridia.o__Clostridiales.f__Lachnospiraceae.g__Blautia	rs74083978	C	G	0.165522	0.0582206	14	91621098	6637	0.036826	6.96658e-06	0.0550961	20.2024
p__Firmicutes.c__Clostridia.o__Clostridiales.f__Lachnospiraceae.g__Blautia	rs7591885	A	G	0.0863719	0.498302	2	46033598	6637	0.0176153	9.42751e-07	0.0600864	24.0416
p__Firmicutes.c__Clostridia.o__Clostridiales.f__Lachnospiraceae.g__Blautia	rs77623116	G	T	-0.104324	0.16628	3	108857481	6637	0.023517	9.15927e-06	-0.0543801	19.6792
p__Firmicutes.c__Clostridia.o__Clostridiales.f__Lachnospiraceae.g__Blautia	rs9459138	T	C	0.0809908	0.667501	6	164976172	6637	0.0183201	9.83072e-06	0.0541936	19.544
p__Firmicutes.c__Clostridia.o__Clostridiales.f__Lachnospiraceae.g__Blautia.s__Ruminococcus_obeum	rs1005544	G	C	0.161728	0.1134	11	32008642	5807	0.0296976	5.15661e-08	0.0712945	29.657
p__Firmicutes.c__Clostridia.o__Clostridiales.f__Lachnospiraceae.g__Blautia.s__Ruminococcus_obeum	rs11072031	T	C	-0.148901	0.0987861	15	68758506	5807	0.0319625	3.18332e-06	-0.0610304	21.7028
p__Firmicutes.c__Clostridia.o__Clostridiales.f__Lachnospiraceae.g__Blautia.s__Ruminococcus_obeum	rs12581302	G	T	-0.0966547	0.251799	12	13348246	5807	0.0217815	9.10251e-06	-0.0581431	19.6911
p__Firmicutes.c__Clostridia.o__Clostridiales.f__Lachnospiraceae.g__Blautia.s__Ruminococcus_obeum	rs140443231	T	C	0.182799	0.0577511	14	90818939	5807	0.0401808	5.37962e-06	0.0596048	20.6971
p__Firmicutes.c__Clostridia.o__Clostridiales.f__Lachnospiraceae.g__Blautia.s__Ruminococcus_obeum	rs17773250	C	T	-0.185004	0.0817904	9	18005232	5807	0.0370825	6.06965e-07	-0.0653405	24.89
p__Firmicutes.c__Clostridia.o__Clostridiales.f__Lachnospiraceae.g__Blautia.s__Ruminococcus_obeum	rs28802725	C	T	-0.0921239	0.296617	8	57680098	5807	0.0200213	4.1988e-06	-0.0602821	21.1719
p__Firmicutes.c__Clostridia.o__Clostridiales.f__Lachnospiraceae.g__Blautia.s__Ruminococcus_obeum	rs36122201	C	T	-0.105631	0.339153	3	118911215	5807	0.0198455	1.02252e-07	-0.0696902	28.3309
p__Firmicutes.c__Clostridia.o__Clostridiales.f__Lachnospiraceae.g__Blautia.s__Ruminococcus_obeum	rs4445887	T	C	0.0933017	0.582047	16	84374241	5807	0.0195838	1.8957e-06	0.0624087	22.698
p__Firmicutes.c__Clostridia.o__Clostridiales.f__Lachnospiraceae.g__Blautia.s__Ruminococcus_obeum	rs4761660	T	G	-0.179485	0.934154	12	95153387	5807	0.0377167	1.94775e-06	-0.0623373	22.6459
p__Firmicutes.c__Clostridia.o__Clostridiales.f__Lachnospiraceae.g__Blautia.s__Ruminococcus_obeum	rs6570332	T	C	-0.0874929	0.671814	6	139673089	5807	0.0196528	8.50988e-06	-0.0583321	19.8197
p__Firmicutes.c__Clostridia.o__Clostridiales.f__Lachnospiraceae.g__Blautia.s__Ruminococcus_obeum	rs708686	T	C	-0.100234	0.279232	19	5840619	5807	0.020876	1.57556e-06	-0.0628936	23.0535
p__Firmicutes.c__Clostridia.o__Clostridiales.f__Lachnospiraceae.g__Blautia.s__Ruminococcus_obeum	rs73098536	G	A	0.148753	0.0838947	3	62161920	5807	0.0333766	8.319e-06	0.0583957	19.8631
p__Firmicutes.c__Clostridia.o__Clostridiales.f__Lachnospiraceae.g__Blautia.s__Ruminococcus_obeum	rs7793841	A	G	-0.0933565	0.612525	7	108932001	5807	0.019343	1.39035e-06	-0.0632195	23.294
p__Firmicutes.c__Clostridia.o__Clostridiales.f__Lachnospiraceae.g__Blautia.s__Ruminococcus_torques	rs11161562	G	C	-0.113617	0.260616	1	85710312	4390	0.0243498	3.07029e-06	-0.0702655	21.7721
p__Firmicutes.c__Clostridia.o__Clostridiales.f__Lachnospiraceae.g__Blautia.s__Ruminococcus_torques	rs13109150	T	C	0.103254	0.671206	4	24054917	4390	0.0228214	6.05527e-06	0.0681431	20.4707
p__Firmicutes.c__Clostridia.o__Clostridiales.f__Lachnospiraceae.g__Blautia.s__Ruminococcus_torques	rs17696544	G	A	-0.161229	0.142327	8	138933940	4390	0.0334158	1.40057e-06	-0.0726454	23.2799
p__Firmicutes.c__Clostridia.o__Clostridiales.f__Lachnospiraceae.g__Blautia.s__Ruminococcus_torques	rs2229594	T	C	0.124754	0.814794	9	104124664	4390	0.0277787	7.08963e-06	0.0676413	20.1689
p__Firmicutes.c__Clostridia.o__Clostridiales.f__Lachnospiraceae.g__Blautia.s__Ruminococcus_torques	rs4457100	G	A	0.124402	0.230483	5	173534877	4390	0.0268351	3.55577e-06	0.0698119	21.4905
p__Firmicutes.c__Clostridia.o__Clostridiales.f__Lachnospiraceae.g__Blautia.s__Ruminococcus_torques	rs61213519	T	A	-0.189805	0.0721578	8	84262265	4390	0.0411906	4.06632e-06	-0.0693949	21.2333
p__Firmicutes.c__Clostridia.o__Clostridiales.f__Lachnospiraceae.g__Butyrivibrio	rs111544141	T	A	0.423935	0.0502198	1	52053017	1436	0.0874095	1.23472e-06	0.127038	23.5223
p__Firmicutes.c__Clostridia.o__Clostridiales.f__Lachnospiraceae.g__Butyrivibrio	rs13055049	C	T	0.257556	0.168505	22	19641083	1436	0.0506641	3.7035e-07	0.133051	25.843
p__Firmicutes.c__Clostridia.o__Clostridiales.f__Lachnospiraceae.g__Butyrivibrio	rs1389373	T	G	0.389432	0.947478	8	16771538	1436	0.0866371	6.95752e-06	0.117873	20.2049
p__Firmicutes.c__Clostridia.o__Clostridiales.f__Lachnospiraceae.g__Butyrivibrio	rs1652670	G	A	0.185952	0.719256	18	12431210	1436	0.0414666	7.31232e-06	0.117599	20.1097
p__Firmicutes.c__Clostridia.o__Clostridiales.f__Lachnospiraceae.g__Butyrivibrio	rs17692191	A	G	-0.226361	0.173258	14	48465864	1436	0.0499856	5.93963e-06	-0.118741	20.5076
p__Firmicutes.c__Clostridia.o__Clostridiales.f__Lachnospiraceae.g__Butyrivibrio	rs17709673	T	C	-0.192549	0.332319	3	73965973	1436	0.0414122	3.3261e-06	-0.121868	21.6186
p__Firmicutes.c__Clostridia.o__Clostridiales.f__Lachnospiraceae.g__Butyrivibrio	rs3807927	T	A	0.299894	0.0917186	7	20380184	1436	0.0643504	3.15699e-06	0.122146	21.7187
p__Firmicutes.c__Clostridia.o__Clostridiales.f__Lachnospiraceae.g__Butyrivibrio	rs4904659	A	C	-0.195869	0.358047	14	90724923	1436	0.0399736	9.58537e-07	-0.128325	24.0097
p__Firmicutes.c__Clostridia.o__Clostridiales.f__Lachnospiraceae.g__Butyrivibrio	rs4974008	C	T	-0.171168	0.633833	3	42159351	1436	0.03874	9.94386e-06	-0.115892	19.5222
p__Firmicutes.c__Clostridia.o__Clostridiales.f__Lachnospiraceae.g__Butyrivibrio	rs9459627	T	C	-0.201594	0.299709	6	166675591	1436	0.0418683	1.47237e-06	-0.126135	23.1837
p__Firmicutes.c__Clostridia.o__Clostridiales.f__Lachnospiraceae.g__Butyrivibrio.s__Butyrivibrio_crossotus	rs111544141	T	A	0.433734	0.0500989	1	52053017	1428	0.0876619	7.50532e-07	0.129914	24.4808
p__Firmicutes.c__Clostridia.o__Clostridiales.f__Lachnospiraceae.g__Butyrivibrio.s__Butyrivibrio_crossotus	rs114804117	T	A	0.4101	0.0563533	3	20070515	1428	0.089318	4.40162e-06	0.120699	21.0815
p__Firmicutes.c__Clostridia.o__Clostridiales.f__Lachnospiraceae.g__Butyrivibrio.s__Butyrivibrio_crossotus	rs13055049	C	T	0.258895	0.16852	22	19641083	1428	0.0506748	3.23966e-07	0.13407	26.1013
p__Firmicutes.c__Clostridia.o__Clostridiales.f__Lachnospiraceae.g__Butyrivibrio.s__Butyrivibrio_crossotus	rs1389373	T	G	0.383456	0.947534	8	16771538	1428	0.0867808	9.93053e-06	0.11622	19.5247
p__Firmicutes.c__Clostridia.o__Clostridiales.f__Lachnospiraceae.g__Butyrivibrio.s__Butyrivibrio_crossotus	rs17692191	A	G	-0.228239	0.173528	14	48465864	1428	0.0499957	4.99095e-06	-0.120018	20.8408
p__Firmicutes.c__Clostridia.o__Clostridiales.f__Lachnospiraceae.g__Butyrivibrio.s__Butyrivibrio_crossotus	rs17709673	T	C	-0.184618	0.330523	3	73965973	1428	0.041545	8.83834e-06	-0.116871	19.7474
p__Firmicutes.c__Clostridia.o__Clostridiales.f__Lachnospiraceae.g__Butyrivibrio.s__Butyrivibrio_crossotus	rs3807927	T	A	0.307966	0.0915143	7	20380184	1428	0.0644421	1.76203e-06	0.125552	22.8385
p__Firmicutes.c__Clostridia.o__Clostridiales.f__Lachnospiraceae.g__Butyrivibrio.s__Butyrivibrio_crossotus	rs3935	A	C	0.187868	0.72549	18	12448430	1428	0.0418038	6.98836e-06	0.118174	20.1964
p__Firmicutes.c__Clostridia.o__Clostridiales.f__Lachnospiraceae.g__Butyrivibrio.s__Butyrivibrio_crossotus	rs4900028	T	C	0.182887	0.574911	14	90685594	1428	0.0377341	1.2551e-06	0.127304	23.4908
p__Firmicutes.c__Clostridia.o__Clostridiales.f__Lachnospiraceae.g__Butyrivibrio.s__Butyrivibrio_crossotus	rs56347647	C	T	0.290928	0.109573	12	5294392	1428	0.0638107	5.13415e-06	0.119864	20.7866
p__Firmicutes.c__Clostridia.o__Clostridiales.f__Lachnospiraceae.g__Butyrivibrio.s__Butyrivibrio_crossotus	rs9459627	T	C	-0.204583	0.30004	6	166675591	1428	0.041845	1.01314e-06	-0.128398	23.903
p__Firmicutes.c__Clostridia.o__Clostridiales.f__Lachnospiraceae.g__Coprococcus	rs10234541	T	C	0.119186	0.137348	7	148273411	6402	0.0266965	8.02561e-06	0.0557195	19.9318
p__Firmicutes.c__Clostridia.o__Clostridiales.f__Lachnospiraceae.g__Coprococcus	rs10460443	A	G	0.117109	0.790512	2	241089267	6402	0.024666	2.05629e-06	0.0592434	22.5417
p__Firmicutes.c__Clostridia.o__Clostridiales.f__Lachnospiraceae.g__Coprococcus	rs117817822	G	A	-0.14128	0.0844267	20	23561732	6402	0.0319375	9.70464e-06	-0.0552113	19.5687
p__Firmicutes.c__Clostridia.o__Clostridiales.f__Lachnospiraceae.g__Coprococcus	rs12577679	C	T	0.0926297	0.249141	11	95853099	6402	0.0205514	6.56832e-06	0.056251	20.315
p__Firmicutes.c__Clostridia.o__Clostridiales.f__Lachnospiraceae.g__Coprococcus	rs17276797	T	A	-0.0993935	0.232366	13	103759453	6402	0.0212968	3.05542e-06	-0.0582392	21.7814
p__Firmicutes.c__Clostridia.o__Clostridiales.f__Lachnospiraceae.g__Coprococcus	rs17639938	C	G	-0.104084	0.253379	2	208617482	6402	0.021161	8.7139e-07	-0.0613674	24.1932
p__Firmicutes.c__Clostridia.o__Clostridiales.f__Lachnospiraceae.g__Coprococcus	rs1844921	C	T	0.0850511	0.463661	12	40587702	6402	0.0180266	2.38063e-06	0.0588739	22.2604
p__Firmicutes.c__Clostridia.o__Clostridiales.f__Lachnospiraceae.g__Coprococcus	rs386190	G	A	0.085617	0.660435	5	31692115	6402	0.0192843	9.00696e-06	0.0554114	19.7112
p__Firmicutes.c__Clostridia.o__Clostridiales.f__Lachnospiraceae.g__Coprococcus	rs4861985	T	A	-0.129376	0.104904	4	182487712	6402	0.0292805	9.93793e-06	-0.0551474	19.5233
p__Firmicutes.c__Clostridia.o__Clostridiales.f__Lachnospiraceae.g__Coprococcus	rs6772892	G	T	-0.0877806	0.401758	3	150737619	6402	0.0188284	3.12933e-06	-0.0581781	21.7356
p__Firmicutes.c__Clostridia.o__Clostridiales.f__Lachnospiraceae.g__Coprococcus	rs7964677	G	A	-0.162048	0.937754	12	95152877	6402	0.0366847	9.9938e-06	-0.0551324	19.5126
p__Firmicutes.c__Clostridia.o__Clostridiales.f__Lachnospiraceae.g__Coprococcus.s__Coprococcus_catus	rs10107806	T	G	0.115277	0.196455	8	137354052	4752	0.0259646	9.0059e-06	0.0642856	19.7115
p__Firmicutes.c__Clostridia.o__Clostridiales.f__Lachnospiraceae.g__Coprococcus.s__Coprococcus_catus	rs341677	T	C	0.17942	0.077581	8	2737997	4752	0.0388421	3.8519e-06	0.0668726	21.3372
p__Firmicutes.c__Clostridia.o__Clostridiales.f__Lachnospiraceae.g__Coprococcus.s__Coprococcus_catus	rs34169081	C	T	-0.170687	0.0861256	9	28794806	4752	0.0372304	4.54826e-06	-0.0663739	21.0187
p__Firmicutes.c__Clostridia.o__Clostridiales.f__Lachnospiraceae.g__Coprococcus.s__Coprococcus_catus	rs3770472	C	T	0.114616	0.255707	2	217558735	4752	0.0248391	3.94309e-06	0.0668026	21.2923
p__Firmicutes.c__Clostridia.o__Clostridiales.f__Lachnospiraceae.g__Coprococcus.s__Coprococcus_catus	rs417265	G	A	-0.0985103	0.686181	3	41099059	4752	0.022244	9.48378e-06	-0.0641249	19.6127
p__Firmicutes.c__Clostridia.o__Clostridiales.f__Lachnospiraceae.g__Coprococcus.s__Coprococcus_comes	rs10987256	A	G	0.0927893	0.337754	9	129125636	5734	0.0198888	3.0802e-06	0.0615053	21.7659
p__Firmicutes.c__Clostridia.o__Clostridiales.f__Lachnospiraceae.g__Coprococcus.s__Coprococcus_comes	rs11889243	G	A	0.106704	0.263771	2	241236588	5734	0.0224718	2.0508e-06	0.0625947	22.5469
p__Firmicutes.c__Clostridia.o__Clostridiales.f__Lachnospiraceae.g__Coprococcus.s__Coprococcus_comes	rs12584973	G	C	0.0975005	0.34887	13	88508812	5734	0.0210789	3.7369e-06	0.0609813	21.3953
p__Firmicutes.c__Clostridia.o__Clostridiales.f__Lachnospiraceae.g__Coprococcus.s__Coprococcus_comes	rs12872336	T	C	0.100709	0.313611	13	103063260	5734	0.0209255	1.48876e-06	0.06344	23.1625
p__Firmicutes.c__Clostridia.o__Clostridiales.f__Lachnospiraceae.g__Coprococcus.s__Coprococcus_comes	rs17106044	T	C	-0.130217	0.139117	1	81610300	5734	0.0274453	2.0891e-06	-0.0625455	22.5113
p__Firmicutes.c__Clostridia.o__Clostridiales.f__Lachnospiraceae.g__Coprococcus.s__Coprococcus_comes	rs17138993	T	C	0.152098	0.153671	16	6018669	5734	0.0313647	1.23879e-06	0.0639204	23.516
p__Firmicutes.c__Clostridia.o__Clostridiales.f__Lachnospiraceae.g__Coprococcus.s__Coprococcus_comes	rs6772892	G	T	-0.103149	0.40063	3	150737619	5734	0.0199563	2.35711e-07	-0.0681114	26.7156
p__Firmicutes.c__Clostridia.o__Clostridiales.f__Lachnospiraceae.g__Coprococcus.s__Coprococcus_comes	rs6796475	C	T	-0.110194	0.180737	3	54188188	5734	0.0242923	5.7286e-06	-0.0598078	20.5768
p__Firmicutes.c__Clostridia.o__Clostridiales.f__Lachnospiraceae.g__Coprococcus.s__Coprococcus_comes	rs75781806	T	C	0.133614	0.129968	9	10626347	5734	0.0291959	4.72887e-06	0.0603373	20.9441
p__Firmicutes.c__Clostridia.o__Clostridiales.f__Lachnospiraceae.g__Coprococcus.s__Coprococcus_sp_ART55_1	rs12329315	TRUE	C	-0.209102	0.357606	2	208229501	1089	0.0459396	5.32196e-06	-0.136759	20.7178
p__Firmicutes.c__Clostridia.o__Clostridiales.f__Lachnospiraceae.g__Coprococcus.s__Coprococcus_sp_ART55_1	rs148177109	TRUE	C	-0.49518	0.0507931	1	18911722	1089	0.10768	4.25252e-06	-0.138144	21.1475
p__Firmicutes.c__Clostridia.o__Clostridiales.f__Lachnospiraceae.g__Coprococcus.s__Coprococcus_sp_ART55_1	rs35529952	TRUE	C	0.281134	0.161249	8	89606888	1089	0.0597813	2.56734e-06	0.141208	22.1155
p__Firmicutes.c__Clostridia.o__Clostridiales.f__Lachnospiraceae.g__Coprococcus.s__Coprococcus_sp_ART55_1	rs3801563	TRUE	C	-0.406416	0.0698842	7	83226255	1089	0.0860253	2.30821e-06	-0.141846	22.3197
p__Firmicutes.c__Clostridia.o__Clostridiales.f__Lachnospiraceae.g__Dorea	rs12541342	G	A	0.093164	0.221209	8	4518456	6901	0.0207363	7.02923e-06	0.0540119	20.1853
p__Firmicutes.c__Clostridia.o__Clostridiales.f__Lachnospiraceae.g__Dorea	rs404634	C	T	-0.104495	0.748588	1	108511501	6901	0.0196008	9.75907e-08	-0.0640524	28.4212
p__Firmicutes.c__Clostridia.o__Clostridiales.f__Lachnospiraceae.g__Dorea	rs56398621	T	C	0.102895	0.152007	1	88236250	6901	0.023198	9.18607e-06	0.053325	19.6736
p__Firmicutes.c__Clostridia.o__Clostridiales.f__Lachnospiraceae.g__Dorea	rs74448283	T	C	-0.13565	0.0895522	1	61523170	6901	0.0294121	3.98714e-06	-0.0554412	21.271
p__Firmicutes.c__Clostridia.o__Clostridiales.f__Lachnospiraceae.g__Dorea	rs7479452	G	A	-0.0876759	0.246189	11	70654848	6901	0.0195897	7.6192e-06	-0.0538059	20.0311
p__Firmicutes.c__Clostridia.o__Clostridiales.f__Lachnospiraceae.g__Dorea	rs9560166	A	G	-0.0796989	0.599696	13	112349869	6901	0.017251	3.83797e-06	-0.0555361	21.3441
p__Firmicutes.c__Clostridia.o__Clostridiales.f__Lachnospiraceae.g__Dorea.s__Dorea_formicigenerans	rs73146738	A	G	-0.124987	0.253399	7	129876271	4116	0.0263625	2.12577e-06	-0.0737161	22.4779
p__Firmicutes.c__Clostridia.o__Clostridiales.f__Lachnospiraceae.g__Dorea.s__Dorea_longicatena	rs11028061	C	T	-0.0907211	0.683668	11	24628879	5813	0.0198043	4.63018e-06	-0.0599848	20.9845
p__Firmicutes.c__Clostridia.o__Clostridiales.f__Lachnospiraceae.g__Dorea.s__Dorea_longicatena	rs11759411	T	C	-0.0854129	0.584904	6	14295178	5813	0.0189855	6.8323e-06	-0.0589143	20.2396
p__Firmicutes.c__Clostridia.o__Clostridiales.f__Lachnospiraceae.g__Dorea.s__Dorea_longicatena	rs12499537	T	G	0.0907734	0.311702	4	145348098	5813	0.0200295	5.84289e-06	0.0593469	20.539
p__Firmicutes.c__Clostridia.o__Clostridiales.f__Lachnospiraceae.g__Dorea.s__Dorea_longicatena	rs13106159	T	G	0.192771	0.0591382	4	28031535	5813	0.0410252	2.61646e-06	0.0615236	22.0791
p__Firmicutes.c__Clostridia.o__Clostridiales.f__Lachnospiraceae.g__Dorea.s__Dorea_longicatena	rs17475926	C	T	0.0844803	0.490128	2	229953391	5813	0.0188358	7.28815e-06	0.0587348	20.1161
p__Firmicutes.c__Clostridia.o__Clostridiales.f__Lachnospiraceae.g__Dorea.s__Dorea_longicatena	rs2935621	T	C	-0.092281	0.321208	5	2685812	5813	0.0202945	5.43937e-06	-0.0595438	20.676
p__Firmicutes.c__Clostridia.o__Clostridiales.f__Lachnospiraceae.g__Dorea.s__Dorea_longicatena	rs6729788	G	T	-0.0851147	0.488046	2	177086326	5813	0.0189199	6.83768e-06	-0.0589121	20.2381
p__Firmicutes.c__Clostridia.o__Clostridiales.f__Lachnospiraceae.g__Dorea.s__Dorea_longicatena	rs6957565	T	C	-0.0932585	0.489232	7	38834068	5813	0.0185033	4.65306e-07	-0.065973	25.4025
p__Firmicutes.c__Clostridia.o__Clostridiales.f__Lachnospiraceae.g__Dorea.s__Dorea_longicatena	rs8032562	T	C	0.0864317	0.371076	15	97032068	5813	0.0194986	9.3053e-06	0.0580512	19.649
p__Firmicutes.c__Clostridia.o__Clostridiales.f__Lachnospiraceae.g__Dorea.s__Dorea_longicatena	rs9292972	G	C	0.149319	0.101138	5	21365427	5813	0.0315947	2.28899e-06	0.0618789	22.3358
p__Firmicutes.c__Clostridia.o__Clostridiales.f__Lachnospiraceae.g__Dorea.s__Dorea_unclassified	rs10141037	C	G	0.159772	0.244527	14	22514273	2279	0.034655	4.01994e-06	0.0961689	21.2553
p__Firmicutes.c__Clostridia.o__Clostridiales.f__Lachnospiraceae.g__Dorea.s__Dorea_unclassified	rs112541720	T	C	0.218002	0.143656	4	110524484	2279	0.0427334	3.37066e-07	0.106303	26.0248
p__Firmicutes.c__Clostridia.o__Clostridiales.f__Lachnospiraceae.g__Dorea.s__Dorea_unclassified	rs113902057	A	G	0.299015	0.0567913	6	43432565	2279	0.0648057	3.94965e-06	0.0962447	21.2891
p__Firmicutes.c__Clostridia.o__Clostridiales.f__Lachnospiraceae.g__Dorea.s__Dorea_unclassified	rs11592751	T	C	0.144671	0.331134	10	112227473	2279	0.0313611	3.96742e-06	0.0962254	21.2805
p__Firmicutes.c__Clostridia.o__Clostridiales.f__Lachnospiraceae.g__Dorea.s__Dorea_unclassified	rs1163447	A	C	-0.290113	0.0585783	3	109056751	2279	0.0630046	4.13213e-06	-0.0960506	21.2026
p__Firmicutes.c__Clostridia.o__Clostridiales.f__Lachnospiraceae.g__Dorea.s__Dorea_unclassified	rs13203138	C	A	-0.237483	0.129907	6	164182151	2279	0.0511397	3.42036e-06	-0.0968604	21.565
p__Firmicutes.c__Clostridia.o__Clostridiales.f__Lachnospiraceae.g__Dorea.s__Dorea_unclassified	rs3107045	G	A	0.287782	0.938021	8	96792749	2279	0.0649437	9.36881e-06	0.0924656	19.636
p__Firmicutes.c__Clostridia.o__Clostridiales.f__Lachnospiraceae.g__Dorea.s__Dorea_unclassified	rs4633561	T	C	0.150745	0.675735	13	27038815	2279	0.0320751	2.60483e-06	0.098016	22.0876
p__Firmicutes.c__Clostridia.o__Clostridiales.f__Lachnospiraceae.g__Dorea.s__Dorea_unclassified	rs62221575	A	G	0.36411	0.0502981	21	33157887	2279	0.0669086	5.27158e-08	0.113309	29.6143
p__Firmicutes.c__Clostridia.o__Clostridiales.f__Lachnospiraceae.g__Dorea.s__Dorea_unclassified	rs6564810	A	C	0.141282	0.422613	16	74062244	2279	0.0313588	6.6266e-06	0.0939981	20.2981
p__Firmicutes.c__Clostridia.o__Clostridiales.f__Lachnospiraceae.g__Dorea.s__Dorea_unclassified	rs73883469	T	A	0.206224	0.150288	3	179736753	2279	0.0415054	6.74346e-07	0.103565	24.6871
p__Firmicutes.c__Clostridia.o__Clostridiales.f__Lachnospiraceae.g__Lachnospiraceae_noname	rs11208867	A	T	0.0850257	0.258643	1	66920064	7497	0.0186832	5.3414e-06	0.0524944	20.7108
p__Firmicutes.c__Clostridia.o__Clostridiales.f__Lachnospiraceae.g__Lachnospiraceae_noname	rs1814009	A	G	-0.0878675	0.261238	2	100693264	7497	0.0187736	2.86338e-06	-0.0539836	21.906
p__Firmicutes.c__Clostridia.o__Clostridiales.f__Lachnospiraceae.g__Lachnospiraceae_noname	rs2119879	C	T	-0.0786974	0.32444	8	135549042	7497	0.0175895	7.67342e-06	-0.0516108	20.0176
p__Firmicutes.c__Clostridia.o__Clostridiales.f__Lachnospiraceae.g__Lachnospiraceae_noname	rs2341789	C	T	-0.132618	0.878336	8	29313796	7497	0.0249506	1.06532e-07	-0.0612799	28.2515
p__Firmicutes.c__Clostridia.o__Clostridiales.f__Lachnospiraceae.g__Lachnospiraceae_noname	rs61571947	G	A	-0.101888	0.188409	18	2457913	7497	0.0227273	7.35735e-06	-0.0517141	20.098
p__Firmicutes.c__Clostridia.o__Clostridiales.f__Lachnospiraceae.g__Lachnospiraceae_noname	rs6575490	A	G	0.0862678	0.247636	14	95477213	7497	0.0191187	6.41564e-06	0.0520492	20.36
p__Firmicutes.c__Clostridia.o__Clostridiales.f__Lachnospiraceae.g__Lachnospiraceae_noname	rs77194050	G	A	-0.169598	0.0613003	16	70687185	7497	0.0348422	1.12957e-06	-0.0561364	23.6936
p__Firmicutes.c__Clostridia.o__Clostridiales.f__Lachnospiraceae.g__Lachnospiraceae_noname.s__Lachnospiraceae_bacterium_1_1_57FAA	rs74322752	G	T	0.594017	0.0619656	16	1509314	1293	0.132896	7.82944e-06	0.12345	19.9791
p__Firmicutes.c__Clostridia.o__Clostridiales.f__Lachnospiraceae.g__Lachnospiraceae_noname.s__Lachnospiraceae_bacterium_1_1_57FAA	rs76321722	C	G	-0.351432	0.0903508	13	58304173	1293	0.0792027	9.11671e-06	-0.122561	19.6881
p__Firmicutes.c__Clostridia.o__Clostridiales.f__Lachnospiraceae.g__Lachnospiraceae_noname.s__Lachnospiraceae_bacterium_3_1_46FAA	rs11058405	C	T	0.166736	0.212283	12	126443740	3096	0.0351824	2.14591e-06	0.084893	22.4598
p__Firmicutes.c__Clostridia.o__Clostridiales.f__Lachnospiraceae.g__Lachnospiraceae_noname.s__Lachnospiraceae_bacterium_3_1_46FAA	rs4494791	C	T	-0.123821	0.377533	2	111587016	3096	0.0275844	7.16189e-06	-0.0804382	20.1495
p__Firmicutes.c__Clostridia.o__Clostridiales.f__Lachnospiraceae.g__Lachnospiraceae_noname.s__Lachnospiraceae_bacterium_3_1_46FAA	rs61945642	T	C	0.220687	0.0774712	12	101946880	3096	0.049466	8.14276e-06	0.0799499	19.9041
p__Firmicutes.c__Clostridia.o__Clostridiales.f__Lachnospiraceae.g__Lachnospiraceae_noname.s__Lachnospiraceae_bacterium_3_1_46FAA	rs7984826	G	A	-0.11973	0.561903	13	71853050	3096	0.026677	7.18519e-06	-0.0804259	20.1433
p__Firmicutes.c__Clostridia.o__Clostridiales.f__Lachnospiraceae.g__Lachnospiraceae_noname.s__Lachnospiraceae_bacterium_5_1_63FAA	rs10785016	T	G	-0.196819	0.395661	12	73709018	1090	0.0443093	8.91556e-06	-0.133461	19.7307
p__Firmicutes.c__Clostridia.o__Clostridiales.f__Lachnospiraceae.g__Lachnospiraceae_noname.s__Lachnospiraceae_bacterium_5_1_63FAA	rs12047309	A	G	-0.357667	0.0820939	1	237628841	1090	0.0808214	9.62638e-06	-0.132973	19.5842
p__Firmicutes.c__Clostridia.o__Clostridiales.f__Lachnospiraceae.g__Lachnospiraceae_noname.s__Lachnospiraceae_bacterium_5_1_63FAA	rs147524453	G	A	0.312689	0.119469	20	13579570	1090	0.0690529	5.94727e-06	0.136007	20.5051
p__Firmicutes.c__Clostridia.o__Clostridiales.f__Lachnospiraceae.g__Lachnospiraceae_noname.s__Lachnospiraceae_bacterium_5_1_63FAA	rs17661696	G	A	-0.248778	0.192569	15	94877013	1090	0.0559368	8.68812e-06	-0.133625	19.7801
p__Firmicutes.c__Clostridia.o__Clostridiales.f__Lachnospiraceae.g__Lachnospiraceae_noname.s__Lachnospiraceae_bacterium_5_1_63FAA	rs3935551	G	A	-0.215591	0.529903	8	22980972	1090	0.0460894	2.90171e-06	-0.140408	21.8805
p__Firmicutes.c__Clostridia.o__Clostridiales.f__Lachnospiraceae.g__Lachnospiraceae_noname.s__Lachnospiraceae_bacterium_7_1_58FAA	rs10773460	G	A	0.0969704	0.743209	12	128485584	7319	0.0199372	1.15159e-06	0.0567685	23.6565
p__Firmicutes.c__Clostridia.o__Clostridiales.f__Lachnospiraceae.g__Lachnospiraceae_noname.s__Lachnospiraceae_bacterium_7_1_58FAA	rs116114211	G	A	0.15199	0.0663195	2	80212694	7319	0.0339721	7.67768e-06	0.0522317	20.0165
p__Firmicutes.c__Clostridia.o__Clostridiales.f__Lachnospiraceae.g__Lachnospiraceae_noname.s__Lachnospiraceae_bacterium_7_1_58FAA	rs12977498	G	A	0.0944185	0.300486	19	41682274	7319	0.0197285	1.70221e-06	0.0558623	22.9049
p__Firmicutes.c__Clostridia.o__Clostridiales.f__Lachnospiraceae.g__Lachnospiraceae_noname.s__Lachnospiraceae_bacterium_7_1_58FAA	rs139469000	T	C	0.0853365	0.275477	19	8441137	7319	0.0185864	4.40401e-06	0.053598	21.0804
p__Firmicutes.c__Clostridia.o__Clostridiales.f__Lachnospiraceae.g__Lachnospiraceae_noname.s__Lachnospiraceae_bacterium_7_1_58FAA	rs2527213	A	C	0.140356	0.922361	7	158754493	7319	0.031139	6.56273e-06	0.0526208	20.3166
p__Firmicutes.c__Clostridia.o__Clostridiales.f__Lachnospiraceae.g__Lachnospiraceae_noname.s__Lachnospiraceae_bacterium_7_1_58FAA	rs28640142	G	A	-0.0882115	0.505558	6	506781	7319	0.0167762	1.45525e-07	-0.0613544	27.648
p__Firmicutes.c__Clostridia.o__Clostridiales.f__Lachnospiraceae.g__Lachnospiraceae_noname.s__Lachnospiraceae_bacterium_7_1_58FAA	rs4300413	A	C	-0.0828953	0.584233	18	45547811	7319	0.0167474	7.43068e-07	-0.0577685	24.5001
p__Firmicutes.c__Clostridia.o__Clostridiales.f__Lachnospiraceae.g__Lachnospiraceae_noname.s__Lachnospiraceae_bacterium_7_1_58FAA	rs4691694	G	A	0.148085	0.0698528	4	161589224	7319	0.032866	6.61492e-06	0.0526012	20.3015
p__Firmicutes.c__Clostridia.o__Clostridiales.f__Lachnospiraceae.g__Lachnospiraceae_noname.s__Lachnospiraceae_bacterium_7_1_58FAA	rs66476925	C	G	-0.104325	0.20128	7	21611399	7319	0.0205402	3.79348e-07	-0.0592722	25.7966
p__Firmicutes.c__Clostridia.o__Clostridiales.f__Lachnospiraceae.g__Lachnospiraceae_noname.s__Lachnospiraceae_bacterium_7_1_58FAA	rs6757314	T	C	-0.12302	0.152019	2	167195035	7319	0.0230206	9.09675e-08	-0.0623514	28.5573
p__Firmicutes.c__Clostridia.o__Clostridiales.f__Lachnospiraceae.g__Lachnospiraceae_noname.s__Lachnospiraceae_bacterium_7_1_58FAA	rs77141557	A	C	0.117445	0.135494	10	18641481	7319	0.0243127	1.36126e-06	0.0563823	23.3346
p__Firmicutes.c__Clostridia.o__Clostridiales.f__Lachnospiraceae.g__Lachnospiraceae_noname.s__Lachnospiraceae_bacterium_8_1_57FAA	rs11127034	C	G	0.152524	0.662287	2	86648492	1902	0.0337479	6.19798e-06	0.103132	20.4261
p__Firmicutes.c__Clostridia.o__Clostridiales.f__Lachnospiraceae.g__Lachnospiraceae_noname.s__Lachnospiraceae_bacterium_8_1_57FAA	rs11223731	A	G	-0.18607	0.243695	11	134100499	1902	0.0374824	6.89853e-07	-0.113155	24.6433
p__Firmicutes.c__Clostridia.o__Clostridiales.f__Lachnospiraceae.g__Lachnospiraceae_noname.s__Lachnospiraceae_bacterium_8_1_57FAA	rs11581135	A	C	-0.161679	0.381589	1	203341531	1902	0.035444	5.07839e-06	-0.10408	20.8075
p__Firmicutes.c__Clostridia.o__Clostridiales.f__Lachnospiraceae.g__Lachnospiraceae_noname.s__Lachnospiraceae_bacterium_8_1_57FAA	rs12986007	T	G	-0.296425	0.0759376	19	49768214	1902	0.0653759	5.78326e-06	-0.103463	20.5586
p__Firmicutes.c__Clostridia.o__Clostridiales.f__Lachnospiraceae.g__Lachnospiraceae_noname.s__Lachnospiraceae_bacterium_8_1_57FAA	rs1346173	A	G	0.156595	0.658018	12	108635460	1902	0.034581	5.94437e-06	0.103332	20.506
p__Firmicutes.c__Clostridia.o__Clostridiales.f__Lachnospiraceae.g__Lachnospiraceae_noname.s__Lachnospiraceae_bacterium_8_1_57FAA	rs140741191	C	T	-0.347812	0.0503402	6	34301848	1902	0.0759706	4.68898e-06	-0.104458	20.9603
p__Firmicutes.c__Clostridia.o__Clostridiales.f__Lachnospiraceae.g__Lachnospiraceae_noname.s__Lachnospiraceae_bacterium_8_1_57FAA	rs16899159	A	C	-0.149747	0.365249	6	67887156	1902	0.0337004	8.85168e-06	-0.101415	19.7445
p__Firmicutes.c__Clostridia.o__Clostridiales.f__Lachnospiraceae.g__Lachnospiraceae_noname.s__Lachnospiraceae_bacterium_8_1_57FAA	rs28521978	A	G	0.1631	0.289057	14	33633609	1902	0.0362663	6.883e-06	0.10263	20.2255
p__Firmicutes.c__Clostridia.o__Clostridiales.f__Lachnospiraceae.g__Lachnospiraceae_noname.s__Lachnospiraceae_bacterium_8_1_57FAA	rs3750889	T	C	-0.158479	0.593717	8	132002334	1902	0.0325016	1.08243e-06	-0.11117	23.7756
p__Firmicutes.c__Clostridia.o__Clostridiales.f__Lachnospiraceae.g__Lachnospiraceae_noname.s__Lachnospiraceae_bacterium_8_1_57FAA	rs4559153	T	C	0.175285	0.266562	7	46213818	1902	0.0370708	2.26332e-06	0.107844	22.3575
p__Firmicutes.c__Clostridia.o__Clostridiales.f__Lachnospiraceae.g__Lachnospiraceae_noname.s__Lachnospiraceae_bacterium_8_1_57FAA	rs4970837	T	G	-0.156474	0.651374	1	109822008	1902	0.0344	5.39854e-06	-0.10379	20.6904
p__Firmicutes.c__Clostridia.o__Clostridiales.f__Lachnospiraceae.g__Lachnospiraceae_noname.s__Lachnospiraceae_bacterium_8_1_57FAA	rs61854800	T	C	0.23618	0.117059	10	70008028	1902	0.0508065	3.3416e-06	0.106045	21.6097
p__Firmicutes.c__Clostridia.o__Clostridiales.f__Lachnospiraceae.g__Lachnospiraceae_noname.s__Lachnospiraceae_bacterium_8_1_57FAA	rs61895387	T	A	-0.31575	0.074851	11	102268603	1902	0.0669609	2.41197e-06	-0.107552	22.2353
p__Firmicutes.c__Clostridia.o__Clostridiales.f__Lachnospiraceae.g__Lachnospiraceae_noname.s__Lachnospiraceae_bacterium_8_1_57FAA	rs752704	C	T	-0.148743	0.471083	1	47011372	1902	0.0324489	4.56342e-06	-0.104586	21.0123
p__Firmicutes.c__Clostridia.o__Clostridiales.f__Lachnospiraceae.g__Lachnospiraceae_noname.s__Lachnospiraceae_bacterium_8_1_57FAA	rs76588436	A	T	0.309762	0.0661079	10	130572914	1902	0.0681741	5.52798e-06	0.103677	20.6451
p__Firmicutes.c__Clostridia.o__Clostridiales.f__Lachnospiraceae.g__Lachnospiraceae_noname.s__Lachnospiraceae_bacterium_8_1_57FAA	rs78404253	A	G	0.283489	0.0895404	7	12732484	1902	0.0613913	3.87943e-06	0.105349	21.3235
p__Firmicutes.c__Clostridia.o__Clostridiales.f__Lachnospiraceae.g__Lachnospiraceae_noname.s__Lachnospiraceae_bacterium_8_1_57FAA	rs8089654	G	T	0.228586	0.863953	18	12734224	1902	0.0498372	4.50412e-06	0.104647	21.0374
p__Firmicutes.c__Clostridia.o__Clostridiales.f__Lachnospiraceae.g__Roseburia	rs11748902	G	C	0.166533	0.0515241	5	167709235	7710	0.0370843	7.10052e-06	0.0510824	20.166
p__Firmicutes.c__Clostridia.o__Clostridiales.f__Lachnospiraceae.g__Roseburia	rs11789010	C	T	-0.0991024	0.24116	9	80129910	7710	0.0190993	2.11667e-07	-0.0589981	26.9235
p__Firmicutes.c__Clostridia.o__Clostridiales.f__Lachnospiraceae.g__Roseburia	rs1258842	T	A	-0.0766574	0.37594	11	134167225	7710	0.0167781	4.90289e-06	-0.0519701	20.8749
p__Firmicutes.c__Clostridia.o__Clostridiales.f__Lachnospiraceae.g__Roseburia	rs12653554	A	T	0.141552	0.0716253	5	118255998	7710	0.031837	8.74244e-06	0.0505774	19.7682
p__Firmicutes.c__Clostridia.o__Clostridiales.f__Lachnospiraceae.g__Roseburia	rs13019272	A	G	0.0744021	0.515787	2	160658863	7710	0.0161086	3.86004e-06	0.0525359	21.3331
p__Firmicutes.c__Clostridia.o__Clostridiales.f__Lachnospiraceae.g__Roseburia	rs2210174	T	C	-0.0783426	0.628314	14	83600010	7710	0.0170577	4.37352e-06	-0.0522411	21.0938
p__Firmicutes.c__Clostridia.o__Clostridiales.f__Lachnospiraceae.g__Roseburia	rs57070158	C	A	-0.112351	0.120797	13	29048828	7710	0.0249714	6.82194e-06	-0.051179	20.2425
p__Firmicutes.c__Clostridia.o__Clostridiales.f__Lachnospiraceae.g__Roseburia	rs61217796	G	A	-0.114005	0.119451	4	160643088	7710	0.0253115	6.66624e-06	-0.0512347	20.2867
p__Firmicutes.c__Clostridia.o__Clostridiales.f__Lachnospiraceae.g__Roseburia	rs66973779	A	G	0.083771	0.313274	15	89340942	7710	0.0184652	5.71427e-06	0.0516047	20.5816
p__Firmicutes.c__Clostridia.o__Clostridiales.f__Lachnospiraceae.g__Roseburia	rs72963797	A	G	-0.11612	0.114503	18	73896030	7710	0.0257345	6.41442e-06	-0.0513274	20.3604
p__Firmicutes.c__Clostridia.o__Clostridiales.f__Lachnospiraceae.g__Roseburia	rs73106151	G	A	-0.152218	0.061284	3	71229328	7710	0.0335422	5.67582e-06	-0.0516209	20.5945
p__Firmicutes.c__Clostridia.o__Clostridiales.f__Lachnospiraceae.g__Roseburia	rs7404803	C	T	-0.128686	0.889108	16	15530454	7710	0.0258429	6.3729e-07	-0.0566269	24.796
p__Firmicutes.c__Clostridia.o__Clostridiales.f__Lachnospiraceae.g__Roseburia	rs7819696	T	C	0.109169	0.165883	8	56349334	7710	0.0222639	9.41909e-07	0.0557635	24.0434
p__Firmicutes.c__Clostridia.o__Clostridiales.f__Lachnospiraceae.g__Roseburia	rs7985034	C	T	-0.0954725	0.239139	13	110370464	7710	0.0198699	1.5485e-06	-0.0546464	23.0868
p__Firmicutes.c__Clostridia.o__Clostridiales.f__Lachnospiraceae.g__Roseburia.s__Roseburia_hominis	rs215996	C	G	-0.11075	0.152519	12	2719297	6801	0.0240367	4.07505e-06	-0.0557914	21.2292
p__Firmicutes.c__Clostridia.o__Clostridiales.f__Lachnospiraceae.g__Roseburia.s__Roseburia_hominis	rs2225380	C	A	-0.0894148	0.688409	14	83605637	6801	0.0188625	2.13351e-06	-0.0573946	22.4709
p__Firmicutes.c__Clostridia.o__Clostridiales.f__Lachnospiraceae.g__Roseburia.s__Roseburia_hominis	rs35004779	T	C	0.0807293	0.421728	3	177893936	6801	0.0175514	4.2331e-06	0.0556958	21.1563
p__Firmicutes.c__Clostridia.o__Clostridiales.f__Lachnospiraceae.g__Roseburia.s__Roseburia_hominis	rs722241	G	T	-0.103384	0.778849	16	13933400	6801	0.0220121	2.64404e-06	-0.0568678	22.0589
p__Firmicutes.c__Clostridia.o__Clostridiales.f__Lachnospiraceae.g__Roseburia.s__Roseburia_hominis	rs7590468	G	A	-0.0891075	0.338112	2	68959471	6801	0.0184003	1.2808e-06	-0.0586298	23.4518
p__Firmicutes.c__Clostridia.o__Clostridiales.f__Lachnospiraceae.g__Roseburia.s__Roseburia_hominis	rs7786467	A	C	-0.0968338	0.215173	7	1338707	6801	0.0216192	7.49729e-06	-0.0542406	20.062
p__Firmicutes.c__Clostridia.o__Clostridiales.f__Lachnospiraceae.g__Roseburia.s__Roseburia_intestinalis	rs12592099	C	G	-0.0967904	0.334082	15	31763818	5323	0.0208836	3.57359e-06	-0.0634097	21.481
p__Firmicutes.c__Clostridia.o__Clostridiales.f__Lachnospiraceae.g__Roseburia.s__Roseburia_intestinalis	rs2087796	C	T	0.109263	0.773341	1	40290277	5323	0.0234779	3.25766e-06	0.0636701	21.6585
p__Firmicutes.c__Clostridia.o__Clostridiales.f__Lachnospiraceae.g__Roseburia.s__Roseburia_intestinalis	rs4834490	C	T	-0.102556	0.752106	4	116389731	5323	0.0228527	7.20014e-06	-0.0614052	20.1393
p__Firmicutes.c__Clostridia.o__Clostridiales.f__Lachnospiraceae.g__Roseburia.s__Roseburia_intestinalis	rs6871001	C	T	0.0891786	0.435941	5	98674510	5323	0.0195236	4.93023e-06	0.0624963	20.8642
p__Firmicutes.c__Clostridia.o__Clostridiales.f__Lachnospiraceae.g__Roseburia.s__Roseburia_intestinalis	rs7112918	C	T	0.0890031	0.469469	11	1690969	5323	0.0198129	7.04996e-06	0.0614664	20.1796
p__Firmicutes.c__Clostridia.o__Clostridiales.f__Lachnospiraceae.g__Roseburia.s__Roseburia_intestinalis	rs72697383	A	C	0.13667	0.14746	1	117273912	5323	0.0279205	9.83225e-07	0.0669541	23.9607
p__Firmicutes.c__Clostridia.o__Clostridiales.f__Lachnospiraceae.g__Roseburia.s__Roseburia_intestinalis	rs76557325	G	A	-0.166509	0.0796945	5	76299200	5323	0.0373612	8.32204e-06	-0.0609832	19.8624
p__Firmicutes.c__Clostridia.o__Clostridiales.f__Lachnospiraceae.g__Roseburia.s__Roseburia_intestinalis	rs778342	A	G	0.170187	0.0821165	2	233798155	5323	0.036489	3.10024e-06	0.063809	21.7535
p__Firmicutes.c__Clostridia.o__Clostridiales.f__Lachnospiraceae.g__Roseburia.s__Roseburia_intestinalis	rs8006559	G	A	-0.206063	0.0511182	14	88053855	5323	0.0445341	3.70869e-06	-0.063305	21.4098
p__Firmicutes.c__Clostridia.o__Clostridiales.f__Lachnospiraceae.g__Roseburia.s__Roseburia_inulinivorans	rs12418335	C	G	-0.0832976	0.383409	11	77517745	6411	0.0183744	5.80535e-06	-0.0565366	20.5513
p__Firmicutes.c__Clostridia.o__Clostridiales.f__Lachnospiraceae.g__Roseburia.s__Roseburia_inulinivorans	rs2273934	G	A	-0.167222	0.0652347	10	112653664	6411	0.0367504	5.35928e-06	-0.0567461	20.7044
p__Firmicutes.c__Clostridia.o__Clostridiales.f__Lachnospiraceae.g__Roseburia.s__Roseburia_inulinivorans	rs7630416	A	C	0.0958709	0.618442	3	67305449	6411	0.0197414	1.19568e-06	0.0605505	23.5842
p__Firmicutes.c__Clostridia.o__Clostridiales.f__Lachnospiraceae.g__Roseburia.s__Roseburia_inulinivorans	rs77776469	A	T	-0.193856	0.0739975	13	44700784	6411	0.038383	4.40535e-07	-0.0629624	25.5081
p__Firmicutes.c__Clostridia.o__Clostridiales.f__Lachnospiraceae.g__Roseburia.s__Roseburia_unclassified	rs13127387	A	G	0.129909	0.349386	4	136618495	2951	0.0283014	4.42804e-06	0.0842266	21.07
p__Firmicutes.c__Clostridia.o__Clostridiales.f__Lachnospiraceae.g__Roseburia.s__Roseburia_unclassified	rs17665612	G	C	0.17422	0.148523	4	31738007	2951	0.0379599	4.4414e-06	0.0842151	21.0642
p__Firmicutes.c__Clostridia.o__Clostridiales.f__Lachnospiraceae.g__Roseburia.s__Roseburia_unclassified	rs2121787	G	A	0.228807	0.0838426	3	76667574	2951	0.0510771	7.47682e-06	0.0822116	20.0672
p__Firmicutes.c__Clostridia.o__Clostridiales.f__Lachnospiraceae.g__Roseburia.s__Roseburia_unclassified	rs2568643	A	G	0.131633	0.295225	7	13765237	2951	0.0289862	5.59232e-06	0.0833344	20.6229
p__Firmicutes.c__Clostridia.o__Clostridiales.f__Lachnospiraceae.g__Roseburia.s__Roseburia_unclassified	rs4883997	G	C	0.203883	0.912648	13	75994692	2951	0.0459584	9.1537e-06	0.0814207	19.6804
p__Firmicutes.c__Clostridia.o__Clostridiales.f__Lachnospiraceae.g__Roseburia.s__Roseburia_unclassified	rs57978465	A	G	0.223943	0.0799417	4	38659457	2951	0.0505637	9.46988e-06	0.0812873	19.6155
p__Firmicutes.c__Clostridia.o__Clostridiales.f__Lachnospiraceae.g__Roseburia.s__Roseburia_unclassified	rs62006238	T	C	0.274038	0.0742713	15	46098409	2951	0.0534904	3.00524e-07	0.0939232	26.2463
p__Firmicutes.c__Clostridia.o__Clostridiales.f__Lachnospiraceae.g__Roseburia.s__Roseburia_unclassified	rs7217715	A	G	-0.138197	0.233719	17	30059363	2951	0.0309403	7.9483e-06	-0.0819734	19.9503
p__Firmicutes.c__Clostridia.o__Clostridiales.f__Lachnospiraceae.g__Roseburia.s__Roseburia_unclassified	rs7289868	T	G	0.123249	0.411824	22	45253872	2951	0.0263401	2.88068e-06	0.0858466	21.8944
p__Firmicutes.c__Clostridia.o__Clostridiales.f__Lachnospiraceae.g__Roseburia.s__Roseburia_unclassified	rs76776955	C	G	-0.207417	0.104915	3	4084517	2951	0.0451065	4.25771e-06	-0.0843756	21.1452
p__Firmicutes.c__Clostridia.o__Clostridiales.f__Lachnospiraceae.g__Roseburia.s__Roseburia_unclassified	rs7720468	A	G	-0.165604	0.172441	5	31061463	2951	0.0374082	9.55807e-06	-0.0812508	19.5978
p__Firmicutes.c__Clostridia.o__Clostridiales.f__Lachnospiraceae.g__Roseburia.s__Roseburia_unclassified	rs8013597	G	A	0.152996	0.22529	14	42477049	2951	0.030965	7.7753e-07	0.0906109	24.4127
p__Firmicutes.c__Clostridia.o__Clostridiales.f__Lachnospiraceae.g__Roseburia.s__Roseburia_unclassified	rs856250	G	A	0.177245	0.12838	14	97493057	2951	0.0399176	8.98415e-06	0.0814941	19.7161
p__Firmicutes.c__Clostridia.o__Clostridiales.f__Lachnospiraceae.g__Roseburia.s__Roseburia_unclassified	rs894795	T	C	0.118869	0.522454	7	135562501	2951	0.0265788	7.73764e-06	0.0820781	20.0016
p__Firmicutes.c__Clostridia.o__Clostridiales.f__Oscillospiraceae	rs10769221	A	G	0.141694	0.884538	11	5806426	7719	0.027228	1.95073e-07	0.0591357	27.0813
p__Firmicutes.c__Clostridia.o__Clostridiales.f__Oscillospiraceae	rs11087270	T	A	0.0873817	0.267415	20	18906606	7719	0.0185193	2.3768e-06	0.0536348	22.2635
p__Firmicutes.c__Clostridia.o__Clostridiales.f__Oscillospiraceae	rs12446334	G	A	0.0938369	0.275569	16	81302009	7719	0.0200605	2.90116e-06	0.0531732	21.8808
p__Firmicutes.c__Clostridia.o__Clostridiales.f__Oscillospiraceae	rs13119423	C	A	-0.110371	0.139999	4	27850234	7719	0.0239806	4.17427e-06	-0.0523209	21.1831
p__Firmicutes.c__Clostridia.o__Clostridiales.f__Oscillospiraceae	rs34865636	T	A	-0.0828569	0.312404	19	45793832	7719	0.0176735	2.75628e-06	-0.0532922	21.9792
p__Firmicutes.c__Clostridia.o__Clostridiales.f__Oscillospiraceae	rs55682375	A	G	-0.158559	0.0674229	9	21808352	7719	0.0351998	6.65141e-06	-0.0512102	20.291
p__Firmicutes.c__Clostridia.o__Clostridiales.f__Oscillospiraceae	rs56001939	C	T	-0.0795853	0.362334	2	54363878	7719	0.0170427	3.01555e-06	-0.0530832	21.8066
p__Firmicutes.c__Clostridia.o__Clostridiales.f__Oscillospiraceae	rs7255582	T	C	-0.0800168	0.411214	19	35718076	7719	0.0169181	2.24897e-06	-0.0537622	22.3697
p__Firmicutes.c__Clostridia.o__Clostridiales.f__Oscillospiraceae.g__Oscillibacter	rs10769221	A	G	0.141917	0.884538	11	5806426	7719	0.0272287	1.8679e-07	0.0592269	27.1652
p__Firmicutes.c__Clostridia.o__Clostridiales.f__Oscillospiraceae.g__Oscillibacter	rs11087270	T	A	0.0873411	0.267415	20	18906606	7719	0.0185197	2.40394e-06	0.0536087	22.2417
p__Firmicutes.c__Clostridia.o__Clostridiales.f__Oscillospiraceae.g__Oscillibacter	rs12446334	G	A	0.0936755	0.275569	16	81302009	7719	0.020061	3.01879e-06	0.0530807	21.8046
p__Firmicutes.c__Clostridia.o__Clostridiales.f__Oscillospiraceae.g__Oscillibacter	rs13119423	C	A	-0.11031	0.139999	4	27850234	7719	0.0239812	4.22762e-06	-0.0522909	21.1588
p__Firmicutes.c__Clostridia.o__Clostridiales.f__Oscillospiraceae.g__Oscillibacter	rs34865636	T	A	-0.0829059	0.312404	19	45793832	7719	0.017674	2.72077e-06	-0.0533223	22.004
p__Firmicutes.c__Clostridia.o__Clostridiales.f__Oscillospiraceae.g__Oscillibacter	rs55682375	A	G	-0.158274	0.0674229	9	21808352	7719	0.0352007	6.914e-06	-0.0511169	20.2169
p__Firmicutes.c__Clostridia.o__Clostridiales.f__Oscillospiraceae.g__Oscillibacter	rs56001939	C	T	-0.0794866	0.362334	2	54363878	7719	0.0170431	3.10354e-06	-0.0530162	21.7515
p__Firmicutes.c__Clostridia.o__Clostridiales.f__Oscillospiraceae.g__Oscillibacter	rs6821986	T	C	-0.111752	0.118369	4	181658296	7719	0.0252969	9.97923e-06	-0.0502245	19.5154
p__Firmicutes.c__Clostridia.o__Clostridiales.f__Oscillospiraceae.g__Oscillibacter	rs7255582	T	C	-0.0799638	0.411214	19	35718076	7719	0.0169185	2.28524e-06	-0.0537254	22.339
p__Firmicutes.c__Clostridia.o__Clostridiales.f__Oscillospiraceae.g__Oscillibacter.s__Oscillibacter_unclassified	rs10769221	A	G	0.140943	0.884538	11	5806426	7719	0.0272231	2.25073e-07	0.0588341	26.8048
p__Firmicutes.c__Clostridia.o__Clostridiales.f__Oscillospiraceae.g__Oscillibacter.s__Oscillibacter_unclassified	rs11087270	T	A	0.0886682	0.267415	20	18906606	7719	0.0185159	1.67824e-06	0.0544319	22.9321
p__Firmicutes.c__Clostridia.o__Clostridiales.f__Oscillospiraceae.g__Oscillibacter.s__Oscillibacter_unclassified	rs12446334	G	A	0.0930476	0.275569	16	81302009	7719	0.0200569	3.49796e-06	0.0527366	21.522
p__Firmicutes.c__Clostridia.o__Clostridiales.f__Oscillospiraceae.g__Oscillibacter.s__Oscillibacter_unclassified	rs13119423	C	A	-0.110209	0.139999	4	27850234	7719	0.0239763	4.29507e-06	-0.0522535	21.1284
p__Firmicutes.c__Clostridia.o__Clostridiales.f__Oscillospiraceae.g__Oscillibacter.s__Oscillibacter_unclassified	rs34865636	T	A	-0.0825242	0.312404	19	45793832	7719	0.0176704	3.00904e-06	-0.0530883	21.8108
p__Firmicutes.c__Clostridia.o__Clostridiales.f__Oscillospiraceae.g__Oscillibacter.s__Oscillibacter_unclassified	rs55682375	A	G	-0.15804	0.0674229	9	21808352	7719	0.0351935	7.10226e-06	-0.0510521	20.1655
p__Firmicutes.c__Clostridia.o__Clostridiales.f__Oscillospiraceae.g__Oscillibacter.s__Oscillibacter_unclassified	rs56001939	C	T	-0.0790706	0.362334	2	54363878	7719	0.0170397	3.47762e-06	-0.0527503	21.5332
p__Firmicutes.c__Clostridia.o__Clostridiales.f__Oscillospiraceae.g__Oscillibacter.s__Oscillibacter_unclassified	rs7255582	T	C	-0.0809638	0.411214	19	35718076	7719	0.0169151	1.69726e-06	-0.0544063	22.9105
p__Firmicutes.c__Clostridia.o__Clostridiales.f__Ruminococcaceae	rs111854245	C	T	-0.109559	0.143828	5	110389110	7738	0.0247809	9.81894e-06	-0.0502026	19.5463
p__Firmicutes.c__Clostridia.o__Clostridiales.f__Ruminococcaceae	rs117996720	A	C	-0.166308	0.0608325	11	32460157	7738	0.0366775	5.77868e-06	-0.0514847	20.5601
p__Firmicutes.c__Clostridia.o__Clostridiales.f__Ruminococcaceae	rs154221	T	C	-0.114376	0.111851	5	58598034	7738	0.0255568	7.62818e-06	-0.0508169	20.0289
p__Firmicutes.c__Clostridia.o__Clostridiales.f__Ruminococcaceae	rs17206746	T	A	0.0829663	0.288105	8	59544252	7738	0.0179829	3.95723e-06	0.0523825	21.2855
p__Firmicutes.c__Clostridia.o__Clostridiales.f__Ruminococcaceae	rs4446400	T	C	-0.0734502	0.400889	4	118732670	7738	0.0165219	8.76394e-06	-0.0504801	19.7635
p__Firmicutes.c__Clostridia.o__Clostridiales.f__Ruminococcaceae	rs6887055	G	A	0.0915711	0.20347	5	82885783	7738	0.0202793	6.3166e-06	0.0512716	20.3898
p__Firmicutes.c__Clostridia.o__Clostridiales.f__Ruminococcaceae	rs74949229	A	G	-0.141078	0.0938701	10	9526946	7738	0.0283076	6.23616e-07	-0.0565721	24.8378
p__Firmicutes.c__Clostridia.o__Clostridiales.f__Ruminococcaceae.g__Anaerotruncus	rs1044858	C	G	0.242648	0.183805	5	178954098	1445	0.0526257	4.01059e-06	0.120495	21.2598
p__Firmicutes.c__Clostridia.o__Clostridiales.f__Ruminococcaceae.g__Anaerotruncus	rs4747349	C	G	-0.183369	0.361615	10	18801234	1445	0.0414232	9.56742e-06	-0.11575	19.5959
p__Firmicutes.c__Clostridia.o__Clostridiales.f__Ruminococcaceae.g__Anaerotruncus	rs6020721	G	T	-0.183345	0.341522	20	49367076	1445	0.0405327	6.08554e-06	-0.118243	20.4611
p__Firmicutes.c__Clostridia.o__Clostridiales.f__Ruminococcaceae.g__Anaerotruncus	rs62075885	A	G	0.206123	0.27205	17	76526048	1445	0.0435565	2.21981e-06	0.123622	22.3947
p__Firmicutes.c__Clostridia.o__Clostridiales.f__Ruminococcaceae.g__Anaerotruncus	rs6440148	T	C	-0.209178	0.21943	3	142870821	1445	0.0470527	8.76436e-06	-0.116237	19.7634
p__Firmicutes.c__Clostridia.o__Clostridiales.f__Ruminococcaceae.g__Faecalibacterium	rs12197028	G	A	0.145198	0.0859036	6	102128843	7728	0.032165	6.35681e-06	0.0512894	20.3776
p__Firmicutes.c__Clostridia.o__Clostridiales.f__Ruminococcaceae.g__Faecalibacterium	rs12415307	G	A	-0.0858008	0.289391	10	103076252	7728	0.0183852	3.05879e-06	-0.0530192	21.7793
p__Firmicutes.c__Clostridia.o__Clostridiales.f__Ruminococcaceae.g__Faecalibacterium	rs2107539	T	C	-0.0985761	0.243401	17	34322610	7728	0.021844	6.39983e-06	-0.0512732	20.3647
p__Firmicutes.c__Clostridia.o__Clostridiales.f__Ruminococcaceae.g__Faecalibacterium	rs36720	C	T	-0.0785738	0.306358	19	16567351	7728	0.0176922	8.94731e-06	-0.0504622	19.7239
p__Firmicutes.c__Clostridia.o__Clostridiales.f__Ruminococcaceae.g__Faecalibacterium	rs3785822	A	G	0.099713	0.178193	17	59556923	7728	0.0211127	2.32516e-06	0.0536543	22.3057
p__Firmicutes.c__Clostridia.o__Clostridiales.f__Ruminococcaceae.g__Faecalibacterium	rs61798216	G	A	-0.127347	0.113551	4	36459051	7728	0.0264628	1.49196e-06	-0.0546671	23.1583
p__Firmicutes.c__Clostridia.o__Clostridiales.f__Ruminococcaceae.g__Faecalibacterium	rs74949229	A	G	-0.137861	0.0939624	10	9526946	7728	0.0283694	1.17685e-06	-0.0552015	23.6147
p__Firmicutes.c__Clostridia.o__Clostridiales.f__Ruminococcaceae.g__Faecalibacterium	rs840787	G	C	-0.076066	0.372348	2	65775890	7728	0.0167144	5.34137e-06	-0.0517059	20.7108
p__Firmicutes.c__Clostridia.o__Clostridiales.f__Ruminococcaceae.g__Faecalibacterium.s__Faecalibacterium_prausnitzii	rs10113323	G	A	0.0795663	0.295397	8	59554706	7728	0.0179591	9.40536e-06	0.0503403	19.6285
p__Firmicutes.c__Clostridia.o__Clostridiales.f__Ruminococcaceae.g__Faecalibacterium.s__Faecalibacterium_prausnitzii	rs12197028	G	A	0.14457	0.0859036	6	102128843	7728	0.0321715	6.99868e-06	0.0510579	20.1936
p__Firmicutes.c__Clostridia.o__Clostridiales.f__Ruminococcaceae.g__Faecalibacterium.s__Faecalibacterium_prausnitzii	rs12415307	G	A	-0.086919	0.289391	10	103076252	7728	0.018389	2.28208e-06	-0.0536974	22.3416
p__Firmicutes.c__Clostridia.o__Clostridiales.f__Ruminococcaceae.g__Faecalibacterium.s__Faecalibacterium_prausnitzii	rs2107539	T	C	-0.0987778	0.243401	17	34322610	7728	0.0218485	6.15358e-06	-0.0513674	20.4398
p__Firmicutes.c__Clostridia.o__Clostridiales.f__Ruminococcaceae.g__Faecalibacterium.s__Faecalibacterium_prausnitzii	rs36720	C	T	-0.0794064	0.306358	19	16567351	7728	0.0176958	7.2127e-06	-0.0509852	20.136
p__Firmicutes.c__Clostridia.o__Clostridiales.f__Ruminococcaceae.g__Faecalibacterium.s__Faecalibacterium_prausnitzii	rs3785822	A	G	0.0994099	0.178193	17	59556923	7728	0.021117	2.50677e-06	0.0534808	22.1613
p__Firmicutes.c__Clostridia.o__Clostridiales.f__Ruminococcaceae.g__Faecalibacterium.s__Faecalibacterium_prausnitzii	rs61798216	G	A	-0.129122	0.113551	4	36459051	7728	0.0264682	1.06958e-06	-0.0554154	23.7986
p__Firmicutes.c__Clostridia.o__Clostridiales.f__Ruminococcaceae.g__Faecalibacterium.s__Faecalibacterium_prausnitzii	rs74949229	A	G	-0.139551	0.0939624	10	9526946	7728	0.0283751	8.7407e-07	-0.0558647	24.1873
p__Firmicutes.c__Clostridia.o__Clostridiales.f__Ruminococcaceae.g__Faecalibacterium.s__Faecalibacterium_prausnitzii	rs840787	G	C	-0.0765503	0.372348	2	65775890	7728	0.0167178	4.67308e-06	-0.0520236	20.9668
p__Firmicutes.c__Clostridia.o__Clostridiales.f__Ruminococcaceae.g__Ruminococcaceae_noname	rs114446285	G	A	-0.199986	0.212676	2	127826259	1562	0.0433431	3.94938e-06	-0.116031	21.2893
p__Firmicutes.c__Clostridia.o__Clostridiales.f__Ruminococcaceae.g__Ruminococcaceae_noname	rs11626630	T	C	0.241475	0.154357	14	75207510	1562	0.0530611	5.34213e-06	0.114464	20.7105
p__Firmicutes.c__Clostridia.o__Clostridiales.f__Ruminococcaceae.g__Ruminococcaceae_noname	rs12621499	G	A	0.175683	0.309762	2	142324536	1562	0.0391851	7.34604e-06	0.112789	20.1009
p__Firmicutes.c__Clostridia.o__Clostridiales.f__Ruminococcaceae.g__Ruminococcaceae_noname	rs3916427	C	T	-0.163965	0.534825	9	113929557	1562	0.035668	4.28699e-06	-0.115608	21.132
p__Firmicutes.c__Clostridia.o__Clostridiales.f__Ruminococcaceae.g__Ruminococcaceae_noname	rs4239490	C	T	0.233868	0.833293	19	51132056	1562	0.0505937	3.79196e-06	0.116241	21.3672
p__Firmicutes.c__Clostridia.o__Clostridiales.f__Ruminococcaceae.g__Ruminococcaceae_noname	rs4416113	A	G	0.326565	0.0723921	18	42991796	1562	0.0694734	2.59438e-06	0.118177	22.0953
p__Firmicutes.c__Clostridia.o__Clostridiales.f__Ruminococcaceae.g__Ruminococcaceae_noname	rs4805798	A	G	0.16975	0.407123	19	28473852	1562	0.036898	4.21463e-06	0.115696	21.1647
p__Firmicutes.c__Clostridia.o__Clostridiales.f__Ruminococcaceae.g__Ruminococcaceae_noname	rs570295	G	A	0.191878	0.604353	6	12732095	1562	0.0365803	1.55958e-07	0.131649	27.514
p__Firmicutes.c__Clostridia.o__Clostridiales.f__Ruminococcaceae.g__Ruminococcaceae_noname	rs9414689	G	C	0.204472	0.686804	9	140215415	1562	0.045529	7.08813e-06	0.112978	20.1693
p__Firmicutes.c__Clostridia.o__Clostridiales.f__Ruminococcaceae.g__Ruminococcaceae_noname	rs9508731	T	A	-0.327189	0.0991426	13	30981374	1562	0.0687259	1.92844e-06	-0.11967	22.6651
p__Firmicutes.c__Clostridia.o__Clostridiales.f__Ruminococcaceae.g__Ruminococcaceae_noname.s__Ruminococcaceae_bacterium_D16	rs114446285	G	A	-0.200679	0.212676	2	127826259	1562	0.0433453	3.66062e-06	-0.116422	21.4348
p__Firmicutes.c__Clostridia.o__Clostridiales.f__Ruminococcaceae.g__Ruminococcaceae_noname.s__Ruminococcaceae_bacterium_D16	rs11626630	T	C	0.240822	0.154357	14	75207510	1562	0.0530639	5.66958e-06	0.114153	20.5966
p__Firmicutes.c__Clostridia.o__Clostridiales.f__Ruminococcaceae.g__Ruminococcaceae_noname.s__Ruminococcaceae_bacterium_D16	rs12621499	G	A	0.174708	0.309762	2	142324536	1562	0.0391872	8.26134e-06	0.112165	19.8764
p__Firmicutes.c__Clostridia.o__Clostridiales.f__Ruminococcaceae.g__Ruminococcaceae_noname.s__Ruminococcaceae_bacterium_D16	rs3916427	C	T	-0.16395	0.534825	9	113929557	1562	0.0356699	4.30048e-06	-0.115591	21.126
p__Firmicutes.c__Clostridia.o__Clostridiales.f__Ruminococcaceae.g__Ruminococcaceae_noname.s__Ruminococcaceae_bacterium_D16	rs4239490	C	T	0.234442	0.833293	19	51132056	1562	0.0505963	3.59398e-06	0.116516	21.4701
p__Firmicutes.c__Clostridia.o__Clostridiales.f__Ruminococcaceae.g__Ruminococcaceae_noname.s__Ruminococcaceae_bacterium_D16	rs4416113	A	G	0.326474	0.0723921	18	42991796	1562	0.069477	2.61409e-06	0.118139	22.0808
p__Firmicutes.c__Clostridia.o__Clostridiales.f__Ruminococcaceae.g__Ruminococcaceae_noname.s__Ruminococcaceae_bacterium_D16	rs570295	G	A	0.191415	0.604353	6	12732095	1562	0.0365822	1.67273e-07	0.13133	27.3786
p__Firmicutes.c__Clostridia.o__Clostridiales.f__Ruminococcaceae.g__Ruminococcaceae_noname.s__Ruminococcaceae_bacterium_D16	rs9414689	G	C	0.205329	0.686804	9	140215415	1562	0.0455314	6.49423e-06	0.11344	20.3367
p__Firmicutes.c__Clostridia.o__Clostridiales.f__Ruminococcaceae.g__Ruminococcaceae_noname.s__Ruminococcaceae_bacterium_D16	rs9508731	T	A	-0.326536	0.0991426	13	30981374	1562	0.0687295	2.02386e-06	-0.119428	22.5723
p__Firmicutes.c__Clostridia.o__Clostridiales.f__Ruminococcaceae.g__Ruminococcus	rs10924209	G	T	0.115394	0.16759	1	245645242	6746	0.0258376	7.96547e-06	0.0543037	19.9461
p__Firmicutes.c__Clostridia.o__Clostridiales.f__Ruminococcaceae.g__Ruminococcus	rs13420244	A	T	0.105911	0.178593	2	72335640	6746	0.0225412	2.61999e-06	0.0571211	22.0765
p__Firmicutes.c__Clostridia.o__Clostridiales.f__Ruminococcaceae.g__Ruminococcus	rs3013111	T	C	-0.110098	0.1438	1	85649468	6746	0.0247826	8.8893e-06	-0.0540182	19.7364
p__Firmicutes.c__Clostridia.o__Clostridiales.f__Ruminococcaceae.g__Ruminococcus	rs6039702	G	A	0.116128	0.152188	20	10082476	6746	0.0247658	2.74465e-06	0.0570059	21.9873
p__Firmicutes.c__Clostridia.o__Clostridiales.f__Ruminococcaceae.g__Ruminococcus	rs62048493	A	G	0.162007	0.0676924	16	80343094	6746	0.0354736	4.94797e-06	0.0555265	20.8573
p__Firmicutes.c__Clostridia.o__Clostridiales.f__Ruminococcaceae.g__Ruminococcus	rs6426007	T	C	-0.0846257	0.697572	1	37537293	6746	0.0187864	6.64903e-06	-0.0547706	20.2916
p__Firmicutes.c__Clostridia.o__Clostridiales.f__Ruminococcaceae.g__Ruminococcus	rs6750178	C	T	0.0821691	0.398652	2	70556337	6746	0.0178983	4.41384e-06	0.0558161	21.0762
p__Firmicutes.c__Clostridia.o__Clostridiales.f__Ruminococcaceae.g__Ruminococcus	rs74683729	C	T	-0.125204	0.11057	7	144894559	6746	0.027942	7.43394e-06	-0.0544826	20.0782
p__Firmicutes.c__Clostridia.o__Clostridiales.f__Ruminococcaceae.g__Ruminococcus	rs76382119	A	G	0.103713	0.212828	3	52106828	6746	0.0228542	5.67819e-06	0.0551755	20.5937
p__Firmicutes.c__Clostridia.o__Clostridiales.f__Ruminococcaceae.g__Ruminococcus.s__Ruminococcus_bromii	rs10864073	C	T	-0.136479	0.115526	1	214011756	5087	0.0306823	8.66194e-06	-0.0622571	19.7859
p__Firmicutes.c__Clostridia.o__Clostridiales.f__Ruminococcaceae.g__Ruminococcus.s__Ruminococcus_bromii	rs12041621	A	G	-0.128203	0.198693	1	48554579	5087	0.026118	9.17242e-07	-0.0686731	24.0945
p__Firmicutes.c__Clostridia.o__Clostridiales.f__Ruminococcaceae.g__Ruminococcus.s__Ruminococcus_bromii	rs12131104	T	C	0.132729	0.161802	1	149889339	5087	0.0298653	8.81916e-06	0.0622032	19.7515
p__Firmicutes.c__Clostridia.o__Clostridiales.f__Ruminococcaceae.g__Ruminococcus.s__Ruminococcus_bromii	rs1884673	T	C	-0.149704	0.122825	20	38517535	5087	0.0301141	6.65295e-07	-0.0695449	24.7131
p__Firmicutes.c__Clostridia.o__Clostridiales.f__Ruminococcaceae.g__Ruminococcus.s__Ruminococcus_bromii	rs34762184	A	G	-0.128822	0.141534	3	50541769	5087	0.0285418	6.37791e-06	-0.0631678	20.3713
p__Firmicutes.c__Clostridia.o__Clostridiales.f__Ruminococcaceae.g__Ruminococcus.s__Ruminococcus_bromii	rs4884323	G	T	-0.0923593	0.398074	13	59810492	5087	0.0200047	3.89539e-06	-0.0646094	21.3156
p__Firmicutes.c__Clostridia.o__Clostridiales.f__Ruminococcaceae.g__Ruminococcus.s__Ruminococcus_bromii	rs9865704	A	G	-0.145045	0.127359	3	149080011	5087	0.0300178	1.35194e-06	-0.0676057	23.3479
p__Firmicutes.c__Clostridia.o__Clostridiales.f__Ruminococcaceae.g__Ruminococcus.s__Ruminococcus_callidus	rs12098699	G	A	-0.158097	0.210189	10	64396790	2829	0.0331076	1.79492e-06	-0.0894516	22.8029
p__Firmicutes.c__Clostridia.o__Clostridiales.f__Ruminococcaceae.g__Ruminococcus.s__Ruminococcus_callidus	rs1321631	G	A	-0.232995	0.0931154	1	34348912	2829	0.0480959	1.27004e-06	-0.0907362	23.4681
p__Firmicutes.c__Clostridia.o__Clostridiales.f__Ruminococcaceae.g__Ruminococcus.s__Ruminococcus_callidus	rs35200886	A	G	-0.168061	0.173258	1	222927951	2829	0.0363491	3.77292e-06	-0.086631	21.3769
p__Firmicutes.c__Clostridia.o__Clostridiales.f__Ruminococcaceae.g__Ruminococcus.s__Ruminococcus_callidus	rs4268390	G	A	0.260285	0.0683627	1	81927648	2829	0.0570981	5.15052e-06	0.085423	20.7805
p__Firmicutes.c__Clostridia.o__Clostridiales.f__Ruminococcaceae.g__Ruminococcus.s__Ruminococcus_callidus	rs79207650	A	G	-0.266917	0.0641043	1	154374162	2829	0.0588837	5.81657e-06	-0.0849465	20.5476
p__Firmicutes.c__Clostridia.o__Clostridiales.f__Ruminococcaceae.g__Ruminococcus.s__Ruminococcus_lactaris	rs1878735	A	C	-0.138437	0.169658	9	109873993	4123	0.0296275	2.97433e-06	-0.0725953	21.833
p__Firmicutes.c__Clostridia.o__Clostridiales.f__Ruminococcaceae.g__Ruminococcus.s__Ruminococcus_lactaris	rs4245954	T	C	0.143728	0.168029	4	8868227	4123	0.0301532	1.87366e-06	0.0740479	22.7204
p__Firmicutes.c__Clostridia.o__Clostridiales.f__Ruminococcaceae.g__Ruminococcus.s__Ruminococcus_lactaris	rs7148318	A	G	-0.107625	0.702401	14	51325748	4123	0.0242863	9.35819e-06	-0.0688679	19.6381
p__Firmicutes.c__Clostridia.o__Clostridiales.f__Ruminococcaceae.g__Ruminococcus.s__Ruminococcus_lactaris	rs72698095	G	C	-0.147336	0.162094	4	183252248	4123	0.0328679	7.37161e-06	-0.0696593	20.0943
p__Firmicutes.c__Clostridia.o__Clostridiales.f__Ruminococcaceae.g__Ruminococcus.s__Ruminococcus_lactaris	rs7851638	G	A	0.203009	0.917481	9	13793758	4123	0.0421875	1.49385e-06	0.0747503	23.1559
p__Firmicutes.c__Clostridia.o__Clostridiales.f__Ruminococcaceae.g__Subdoligranulum	rs10836532	T	G	-0.0802979	0.351034	11	4745154	7738	0.017437	4.12404e-06	-0.0522853	21.2063
p__Firmicutes.c__Clostridia.o__Clostridiales.f__Ruminococcaceae.g__Subdoligranulum	rs11578868	G	A	-0.14908	0.0850534	1	239437125	7738	0.031022	1.54287e-06	-0.054556	23.0938
p__Firmicutes.c__Clostridia.o__Clostridiales.f__Ruminococcaceae.g__Subdoligranulum	rs11726764	A	C	0.149033	0.0662113	4	107710360	7738	0.0330142	6.35522e-06	0.0512569	20.3781
p__Firmicutes.c__Clostridia.o__Clostridiales.f__Ruminococcaceae.g__Subdoligranulum	rs123043	A	C	-0.0768737	0.648591	4	16823900	7738	0.0173449	9.33335e-06	-0.0503266	19.6432
p__Firmicutes.c__Clostridia.o__Clostridiales.f__Ruminococcaceae.g__Subdoligranulum	rs12622085	G	A	0.0824475	0.302884	2	170162682	7738	0.0184789	8.13057e-06	0.0506624	19.9069
p__Firmicutes.c__Clostridia.o__Clostridiales.f__Ruminococcaceae.g__Subdoligranulum	rs1850270	T	C	-0.0965044	0.206659	3	1661391	7738	0.0213059	5.91319e-06	-0.0514297	20.5161
p__Firmicutes.c__Clostridia.o__Clostridiales.f__Ruminococcaceae.g__Subdoligranulum	rs2105601	C	T	0.159891	0.0803458	11	87666565	7738	0.0350485	5.06699e-06	0.051798	20.8118
p__Firmicutes.c__Clostridia.o__Clostridiales.f__Ruminococcaceae.g__Subdoligranulum	rs225280	T	C	-0.0966503	0.816592	17	33976296	7738	0.020892	3.72443e-06	-0.052525	21.4017
p__Firmicutes.c__Clostridia.o__Clostridiales.f__Ruminococcaceae.g__Subdoligranulum	rs2317916	C	T	0.0807651	0.630847	13	112770727	7738	0.0172394	2.80064e-06	0.0531899	21.9485
p__Firmicutes.c__Clostridia.o__Clostridiales.f__Ruminococcaceae.g__Subdoligranulum	rs4721723	G	C	0.142582	0.0819166	7	18760347	7738	0.0306241	3.22594e-06	0.0528611	21.6773
p__Firmicutes.c__Clostridia.o__Clostridiales.f__Ruminococcaceae.g__Subdoligranulum	rs4816989	G	A	-0.0798621	0.665608	21	26181265	7738	0.017152	3.22196e-06	-0.052864	21.6796
p__Firmicutes.c__Clostridia.o__Clostridiales.f__Ruminococcaceae.g__Subdoligranulum	rs6830068	T	G	0.08881	0.217332	4	73711914	7738	0.0199277	8.32671e-06	0.0506045	19.8613
p__Firmicutes.c__Clostridia.o__Clostridiales.f__Ruminococcaceae.g__Subdoligranulum	rs7000832	A	C	0.0829852	0.456351	8	81956395	7738	0.0173216	1.66066e-06	0.0543891	22.9524
p__Firmicutes.c__Clostridia.o__Clostridiales.f__Ruminococcaceae.g__Subdoligranulum	rs7104786	T	C	0.0939107	0.432431	11	2306168	7738	0.0186646	4.86684e-07	0.0571122	25.3159
p__Firmicutes.c__Clostridia.o__Clostridiales.f__Ruminococcaceae.g__Subdoligranulum	rs73044678	A	G	-0.16891	0.0554366	12	10874415	7738	0.0370442	5.1234e-06	-0.0517717	20.7906
p__Firmicutes.c__Clostridia.o__Clostridiales.f__Ruminococcaceae.g__Subdoligranulum.s__Subdoligranulum_unclassified	rs10836532	T	G	-0.0808891	0.351034	11	4745154	7738	0.0174398	3.51464e-06	-0.0526608	21.5129
p__Firmicutes.c__Clostridia.o__Clostridiales.f__Ruminococcaceae.g__Subdoligranulum.s__Subdoligranulum_unclassified	rs11726764	A	C	0.148769	0.0662113	4	107710360	7738	0.0330195	6.62192e-06	0.0511582	20.2995
p__Firmicutes.c__Clostridia.o__Clostridiales.f__Ruminococcaceae.g__Subdoligranulum.s__Subdoligranulum_unclassified	rs123043	A	C	-0.0768331	0.648591	4	16823900	7738	0.0173477	9.46632e-06	-0.050292	19.6162
p__Firmicutes.c__Clostridia.o__Clostridiales.f__Ruminococcaceae.g__Subdoligranulum.s__Subdoligranulum_unclassified	rs12622085	G	A	0.0817846	0.302884	2	170162682	7738	0.0184818	9.63797e-06	0.0502481	19.5819
p__Firmicutes.c__Clostridia.o__Clostridiales.f__Ruminococcaceae.g__Subdoligranulum.s__Subdoligranulum_unclassified	rs1850270	T	C	-0.0957917	0.206659	3	1661391	7738	0.0213093	6.94716e-06	-0.0510427	20.2077
p__Firmicutes.c__Clostridia.o__Clostridiales.f__Ruminococcaceae.g__Subdoligranulum.s__Subdoligranulum_unclassified	rs2105601	C	T	0.158954	0.0803458	11	87666565	7738	0.0350541	5.77284e-06	0.0514872	20.5621
p__Firmicutes.c__Clostridia.o__Clostridiales.f__Ruminococcaceae.g__Subdoligranulum.s__Subdoligranulum_unclassified	rs225280	T	C	-0.0972736	0.816592	17	33976296	7738	0.0208953	3.23532e-06	-0.0528543	21.6717
p__Firmicutes.c__Clostridia.o__Clostridiales.f__Ruminococcaceae.g__Subdoligranulum.s__Subdoligranulum_unclassified	rs2317917	G	T	0.08051	0.631045	13	112770689	7738	0.0172368	2.99986e-06	0.0530303	21.8166
p__Firmicutes.c__Clostridia.o__Clostridiales.f__Ruminococcaceae.g__Subdoligranulum.s__Subdoligranulum_unclassified	rs4721723	G	C	0.143047	0.0819166	7	18760347	7738	0.030629	3.00764e-06	0.0530243	21.8117
p__Firmicutes.c__Clostridia.o__Clostridiales.f__Ruminococcaceae.g__Subdoligranulum.s__Subdoligranulum_unclassified	rs4816989	G	A	-0.0789203	0.665608	21	26181265	7738	0.0171547	4.21487e-06	-0.052234	21.1646
p__Firmicutes.c__Clostridia.o__Clostridiales.f__Ruminococcaceae.g__Subdoligranulum.s__Subdoligranulum_unclassified	rs6830068	T	G	0.0894719	0.217332	4	73711914	7738	0.0199309	7.15224e-06	0.0509726	20.1521
p__Firmicutes.c__Clostridia.o__Clostridiales.f__Ruminococcaceae.g__Subdoligranulum.s__Subdoligranulum_unclassified	rs7000832	A	C	0.0840306	0.456351	8	81956395	7738	0.0173243	1.2319e-06	0.0550634	23.5267
p__Firmicutes.c__Clostridia.o__Clostridiales.f__Ruminococcaceae.g__Subdoligranulum.s__Subdoligranulum_unclassified	rs7104786	T	C	0.0940162	0.432431	11	2306168	7738	0.0186676	4.74525e-07	0.057167	25.3647
p__Firmicutes.c__Clostridia.o__Clostridiales.f__Ruminococcaceae.g__Subdoligranulum.s__Subdoligranulum_unclassified	rs73044678	A	G	-0.170185	0.0554366	12	10874415	7738	0.0370502	4.36176e-06	-0.0521531	21.0989
p__Firmicutes.c__Erysipelotrichia	rs11652559	C	T	0.115982	0.807699	17	36003063	5389	0.025306	4.57969e-06	0.0623229	21.0055
p__Firmicutes.c__Erysipelotrichia	rs4975752	G	T	-0.101686	0.230866	5	1880588	5389	0.0230142	9.94264e-06	-0.0600908	19.5224
p__Firmicutes.c__Erysipelotrichia	rs62131327	C	T	0.1464	0.104702	19	775626	5389	0.0330701	9.55696e-06	0.0602066	19.598
p__Firmicutes.c__Erysipelotrichia	rs73037929	T	G	-0.21042	0.0539829	19	28461212	5389	0.0439455	1.68284e-06	-0.0650993	22.9269
p__Firmicutes.c__Erysipelotrichia	rs73114746	T	C	0.153268	0.099634	20	43873729	5389	0.0332861	4.13366e-06	0.0626124	21.2018
p__Firmicutes.c__Erysipelotrichia	rs733330	G	A	0.100522	0.33704	8	94158704	5389	0.0213377	2.46501e-06	0.0640541	22.1935
p__Firmicutes.c__Erysipelotrichia	rs75298326	T	A	-0.183637	0.0592882	12	24268068	5389	0.041519	9.73569e-06	-0.0601523	19.5626
p__Firmicutes.c__Erysipelotrichia	rs78685125	T	C	-0.174426	0.0669123	3	37667096	5389	0.0392434	8.8001e-06	-0.0604474	19.7557
p__Firmicutes.c__Erysipelotrichia.o__Erysipelotrichales	rs11652559	C	T	0.115997	0.807699	17	36003063	5389	0.025306	4.56669e-06	0.062331	21.0109
p__Firmicutes.c__Erysipelotrichia.o__Erysipelotrichales	rs4975752	G	T	-0.101685	0.230866	5	1880588	5389	0.0230142	9.94528e-06	-0.06009	19.5219
p__Firmicutes.c__Erysipelotrichia.o__Erysipelotrichales	rs62131327	C	T	0.146411	0.104702	19	775626	5389	0.0330701	9.54197e-06	0.0602111	19.601
p__Firmicutes.c__Erysipelotrichia.o__Erysipelotrichales	rs73037929	T	G	-0.210453	0.0539829	19	28461212	5389	0.0439456	1.67669e-06	-0.0651093	22.9339
p__Firmicutes.c__Erysipelotrichia.o__Erysipelotrichales	rs73114746	T	C	0.153275	0.099634	20	43873729	5389	0.0332862	4.12933e-06	0.0626154	21.2039
p__Firmicutes.c__Erysipelotrichia.o__Erysipelotrichales	rs733330	G	A	0.10053	0.33704	8	94158704	5389	0.0213377	2.46079e-06	0.0640588	22.1968
p__Firmicutes.c__Erysipelotrichia.o__Erysipelotrichales	rs75298326	T	A	-0.18366	0.0592882	12	24268068	5389	0.041519	9.7113e-06	-0.0601597	19.5674
p__Firmicutes.c__Erysipelotrichia.o__Erysipelotrichales	rs78685125	T	C	-0.174418	0.0669123	3	37667096	5389	0.0392434	8.80877e-06	-0.0604445	19.7538
p__Firmicutes.c__Erysipelotrichia.o__Erysipelotrichales.f__Erysipelotrichaceae	rs11652559	C	T	0.115925	0.807699	17	36003063	5389	0.025306	4.62916e-06	0.0622925	20.9849
p__Firmicutes.c__Erysipelotrichia.o__Erysipelotrichales.f__Erysipelotrichaceae	rs4975752	G	T	-0.101691	0.230866	5	1880588	5389	0.0230142	9.93357e-06	-0.0600934	19.5242
p__Firmicutes.c__Erysipelotrichia.o__Erysipelotrichales.f__Erysipelotrichaceae	rs62131327	C	T	0.146435	0.104702	19	775626	5389	0.0330701	9.50963e-06	0.0602211	19.6075
p__Firmicutes.c__Erysipelotrichia.o__Erysipelotrichales.f__Erysipelotrichaceae	rs73037929	T	G	-0.210504	0.0539829	19	28461212	5389	0.0439456	1.66692e-06	-0.0651252	22.9451
p__Firmicutes.c__Erysipelotrichia.o__Erysipelotrichales.f__Erysipelotrichaceae	rs73114746	T	C	0.15327	0.099634	20	43873729	5389	0.0332861	4.1324e-06	0.0626133	21.2024
p__Firmicutes.c__Erysipelotrichia.o__Erysipelotrichales.f__Erysipelotrichaceae	rs733330	G	A	0.100498	0.33704	8	94158704	5389	0.0213377	2.47878e-06	0.0640388	22.1829
p__Firmicutes.c__Erysipelotrichia.o__Erysipelotrichales.f__Erysipelotrichaceae	rs75298326	T	A	-0.183606	0.0592882	12	24268068	5389	0.041519	9.76911e-06	-0.0601423	19.556
p__Firmicutes.c__Erysipelotrichia.o__Erysipelotrichales.f__Erysipelotrichaceae	rs78685125	T	C	-0.174589	0.0669123	3	37667096	5389	0.0392434	8.63185e-06	-0.0605036	19.7925
p__Firmicutes.c__Erysipelotrichia.o__Erysipelotrichales.f__Erysipelotrichaceae.g__Erysipelotrichaceae_noname	rs10915295	G	T	0.134028	0.275814	1	5001488	2886	0.0294005	5.14696e-06	0.0845834	20.7818
p__Firmicutes.c__Erysipelotrichia.o__Erysipelotrichales.f__Erysipelotrichaceae.g__Erysipelotrichaceae_noname	rs112684584	A	T	0.169223	0.150902	8	75850745	2886	0.0375402	6.55047e-06	0.0836454	20.3202
p__Firmicutes.c__Erysipelotrichia.o__Erysipelotrichales.f__Erysipelotrichaceae.g__Erysipelotrichaceae_noname	rs13238712	G	T	0.242955	0.0659397	7	49971101	2886	0.0539809	6.77144e-06	0.0835155	20.2567
p__Firmicutes.c__Erysipelotrichia.o__Erysipelotrichales.f__Erysipelotrichaceae.g__Erysipelotrichaceae_noname	rs139790375	T	C	-0.190115	0.116364	19	10126107	2886	0.0423962	7.31717e-06	-0.0832115	20.1085
p__Firmicutes.c__Erysipelotrichia.o__Erysipelotrichales.f__Erysipelotrichaceae.g__Erysipelotrichaceae_noname	rs2926850	C	A	-0.137501	0.35364	5	153157228	2886	0.027646	6.5714e-07	-0.092219	24.7369
p__Firmicutes.c__Erysipelotrichia.o__Erysipelotrichales.f__Erysipelotrichaceae.g__Erysipelotrichaceae_noname	rs4338887	A	G	-0.139221	0.304016	18	4742876	2886	0.0289889	1.56657e-06	-0.0890727	23.0645
p__Firmicutes.c__Erysipelotrichia.o__Erysipelotrichales.f__Erysipelotrichaceae.g__Erysipelotrichaceae_noname	rs444953	C	T	0.140718	0.703915	17	32236051	2886	0.0288332	1.05857e-06	0.0905053	23.8185
p__Firmicutes.c__Erysipelotrichia.o__Erysipelotrichales.f__Erysipelotrichaceae.g__Erysipelotrichaceae_noname	rs61956724	T	C	-0.309637	0.0506604	13	66636200	2886	0.0604889	3.07322e-07	-0.0948888	26.2031
p__Firmicutes.c__Erysipelotrichia.o__Erysipelotrichales.f__Erysipelotrichaceae.g__Erysipelotrichaceae_noname	rs6557756	A	C	0.126101	0.673768	8	24523301	2886	0.0284315	9.19661e-06	0.0823084	19.6714
p__Firmicutes.c__Erysipelotrichia.o__Erysipelotrichales.f__Erysipelotrichaceae.g__Erysipelotrichaceae_noname	rs71510947	G	A	-0.177112	0.139246	1	13921657	2886	0.0387512	4.86584e-06	-0.0848004	20.8894
p__Firmicutes.c__Erysipelotrichia.o__Erysipelotrichales.f__Erysipelotrichaceae.g__Erysipelotrichaceae_noname	rs7671513	C	T	-0.127518	0.501559	4	127662474	2886	0.0263971	1.3602e-06	-0.0895915	23.3361
p__Firmicutes.c__Erysipelotrichia.o__Erysipelotrichales.f__Erysipelotrichaceae.g__Erysipelotrichaceae_noname	rs9316496	A	G	0.159552	0.174774	13	51041880	2886	0.035188	5.78003e-06	0.0841334	20.5597
p__Firmicutes.c__Erysipelotrichia.o__Erysipelotrichales.f__Erysipelotrichaceae.g__Erysipelotrichaceae_noname.s__Eubacterium_biforme	rs11044047	C	A	-0.33248	0.0529887	12	18510881	2061	0.0715079	3.32649e-06	-0.101933	21.6184
p__Firmicutes.c__Erysipelotrichia.o__Erysipelotrichales.f__Erysipelotrichaceae.g__Erysipelotrichaceae_noname.s__Eubacterium_biforme	rs1978600	C	T	-0.32675	0.938397	3	141149287	2061	0.0734597	8.66686e-06	-0.0975576	19.7848
p__Firmicutes.c__Erysipelotrichia.o__Erysipelotrichales.f__Erysipelotrichaceae.g__Erysipelotrichaceae_noname.s__Eubacterium_biforme	rs2293361	C	T	0.322296	0.0589158	2	54114864	2061	0.0669307	1.46921e-06	0.105529	23.1879
p__Firmicutes.c__Erysipelotrichia.o__Erysipelotrichales.f__Erysipelotrichaceae.g__Erysipelotrichaceae_noname.s__Eubacterium_biforme	rs56702013	A	G	0.143437	0.49903	17	111695	2061	0.0310823	3.93532e-06	0.101178	21.2961
p__Firmicutes.c__Erysipelotrichia.o__Erysipelotrichales.f__Erysipelotrichaceae.g__Erysipelotrichaceae_noname.s__Eubacterium_biforme	rs720784	T	A	0.160764	0.317641	10	114721671	2061	0.0359436	7.72539e-06	0.0980929	20.0047
p__Firmicutes.c__Erysipelotrichia.o__Erysipelotrichales.f__Erysipelotrichaceae.g__Erysipelotrichaceae_noname.s__Eubacterium_biforme	rs72891473	A	T	0.301887	0.0596427	6	66586528	2061	0.0679083	8.76797e-06	0.0975035	19.7626
p__Firmicutes.c__Erysipelotrichia.o__Erysipelotrichales.f__Erysipelotrichaceae.g__Erysipelotrichaceae_noname.s__Eubacterium_biforme	rs79529135	G	T	0.186537	0.216519	17	20700719	2061	0.0418162	8.16193e-06	0.0978374	19.8996
p__Firmicutes.c__Erysipelotrichia.o__Erysipelotrichales.f__Erysipelotrichaceae.g__Erysipelotrichaceae_noname.s__Eubacterium_biforme	rs9972236	T	C	0.204346	0.155573	14	94571340	2061	0.0435143	2.65225e-06	0.102942	22.053
p__Firmicutes.c__Erysipelotrichia.o__Erysipelotrichales.f__Erysipelotrichaceae.g__Holdemania	rs10027188	T	C	-0.137245	0.295017	4	140175923	3551	0.0279684	9.24073e-07	-0.0820934	24.0802
p__Firmicutes.c__Erysipelotrichia.o__Erysipelotrichales.f__Erysipelotrichaceae.g__Holdemania	rs140472622	T	C	0.151607	0.163731	8	74659261	3551	0.0337106	6.8816e-06	0.0752777	20.2259
p__Firmicutes.c__Erysipelotrichia.o__Erysipelotrichales.f__Erysipelotrichaceae.g__Holdemania.s__Holdemania_filiformis	rs113638576	T	C	-0.215824	0.126007	5	176756088	2268	0.0477445	6.17208e-06	-0.0945362	20.4341
p__Firmicutes.c__Erysipelotrichia.o__Erysipelotrichales.f__Erysipelotrichaceae.g__Holdemania.s__Holdemania_filiformis	rs72661091	A	G	0.288519	0.0672399	4	73899661	2268	0.0588297	9.37568e-07	0.102484	24.0522
p__Firmicutes.c__Erysipelotrichia.o__Erysipelotrichales.f__Erysipelotrichaceae.g__Holdemania.s__Holdemania_filiformis	rs77053869	G	A	-0.273887	0.0675044	4	110562960	2268	0.0617996	9.34274e-06	-0.0927003	19.6413
p__Firmicutes.c__Erysipelotrichia.o__Erysipelotrichales.f__Erysipelotrichaceae.g__Holdemania.s__Holdemania_unclassified	rs10123164	T	C	0.137606	0.647324	9	36824996	2440	0.0300273	4.59021e-06	0.0924148	21.0011
p__Firmicutes.c__Erysipelotrichia.o__Erysipelotrichales.f__Erysipelotrichaceae.g__Holdemania.s__Holdemania_unclassified	rs10247831	G	A	0.133172	0.615183	7	11693688	2440	0.0300588	9.40626e-06	0.0893684	19.6284
p__Firmicutes.c__Erysipelotrichia.o__Erysipelotrichales.f__Erysipelotrichaceae.g__Holdemania.s__Holdemania_unclassified	rs117158611	G	C	0.29794	0.0507184	6	69985869	2440	0.0666812	7.89057e-06	0.0901235	19.9642
p__Firmicutes.c__Erysipelotrichia.o__Erysipelotrichales.f__Erysipelotrichaceae.g__Holdemania.s__Holdemania_unclassified	rs28368536	C	G	-0.221532	0.097132	1	82519686	2440	0.0478625	3.68306e-06	-0.0933307	21.4231
p__Firmicutes.c__Erysipelotrichia.o__Erysipelotrichales.f__Erysipelotrichaceae.g__Holdemania.s__Holdemania_unclassified	rs310007	C	T	0.216045	0.100313	16	81473711	2440	0.0485407	8.55496e-06	0.0897768	19.8097
p__Firmicutes.c__Erysipelotrichia.o__Erysipelotrichales.f__Erysipelotrichaceae.g__Holdemania.s__Holdemania_unclassified	rs4868427	T	A	0.156136	0.721699	5	173992056	2440	0.0322777	1.31643e-06	0.0975008	23.3991
p__Firmicutes.c__Erysipelotrichia.o__Erysipelotrichales.f__Erysipelotrichaceae.g__Holdemania.s__Holdemania_unclassified	rs4922067	C	G	0.165669	0.211977	8	19464314	2440	0.0355918	3.2447e-06	0.093854	21.6661
p__Firmicutes.c__Erysipelotrichia.o__Erysipelotrichales.f__Erysipelotrichaceae.g__Holdemania.s__Holdemania_unclassified	rs67887362	C	A	0.204196	0.117421	7	43236240	2440	0.046059	9.27744e-06	0.0894279	19.6547
p__Firmicutes.c__Erysipelotrichia.o__Erysipelotrichales.f__Erysipelotrichaceae.g__Holdemania.s__Holdemania_unclassified	rs746810	C	T	0.14337	0.718648	6	96490089	2440	0.0321356	8.14205e-06	0.0899891	19.9042
p__Firmicutes.c__Erysipelotrichia.o__Erysipelotrichales.f__Erysipelotrichaceae.g__Holdemania.s__Holdemania_unclassified	rs78014650	C	T	0.169601	0.170916	8	74447312	2440	0.0379537	7.87254e-06	0.0901333	19.9686
p__Firmicutes.c__Negativicutes	rs10736970	C	T	-0.0913671	0.741775	10	3387104	6494	0.0204744	8.10063e-06	-0.0552999	19.914
p__Firmicutes.c__Negativicutes	rs12472147	G	A	-0.12833	0.855652	2	124572776	6494	0.0264956	1.27615e-06	-0.0600041	23.4588
p__Firmicutes.c__Negativicutes	rs12979658	G	A	-0.0935377	0.263676	19	7892087	6494	0.0203693	4.3882e-06	-0.0569007	21.0873
p__Firmicutes.c__Negativicutes	rs176564	G	A	-0.153345	0.910342	7	105812525	6494	0.0337663	5.58933e-06	-0.056274	20.6239
p__Firmicutes.c__Negativicutes	rs2282037	T	C	-0.102233	0.521969	14	103588515	6494	0.0186334	4.09789e-08	-0.0679372	30.1026
p__Firmicutes.c__Negativicutes	rs77764206	C	T	0.197357	0.0504393	12	91611380	6494	0.0423653	3.18588e-06	0.0577203	21.7012
p__Firmicutes.c__Negativicutes	rs78791321	A	G	0.153283	0.0809067	11	69317280	6494	0.0328393	3.04624e-06	0.0578341	21.7872
p__Firmicutes.c__Negativicutes.o__Selenomonadales	rs10736970	C	T	-0.0913735	0.741775	10	3387104	6494	0.0204744	8.08875e-06	-0.0553038	19.9168
p__Firmicutes.c__Negativicutes.o__Selenomonadales	rs12472147	G	A	-0.128329	0.855652	2	124572776	6494	0.0264956	1.27632e-06	-0.0600037	23.4586
p__Firmicutes.c__Negativicutes.o__Selenomonadales	rs12979658	G	A	-0.0935379	0.263676	19	7892087	6494	0.0203693	4.38789e-06	-0.0569008	21.0875
p__Firmicutes.c__Negativicutes.o__Selenomonadales	rs176564	G	A	-0.15334	0.910342	7	105812525	6494	0.0337662	5.59263e-06	-0.0562724	20.6228
p__Firmicutes.c__Negativicutes.o__Selenomonadales	rs2282037	T	C	-0.102229	0.521969	14	103588515	6494	0.0186333	4.10393e-08	-0.067934	30.0997
p__Firmicutes.c__Negativicutes.o__Selenomonadales	rs77764206	C	T	0.197354	0.0504393	12	91611380	6494	0.0423653	3.18707e-06	0.0577193	21.7005
p__Firmicutes.c__Negativicutes.o__Selenomonadales	rs78791321	A	G	0.153277	0.0809067	11	69317280	6494	0.0328393	3.04897e-06	0.0578318	21.7855
p__Firmicutes.c__Negativicutes.o__Selenomonadales.f__Acidaminococcaceae	rs11850002	C	A	-0.130019	0.290347	14	42509970	2734	0.028663	5.72937e-06	-0.0864603	20.5765
p__Firmicutes.c__Negativicutes.o__Selenomonadales.f__Acidaminococcaceae	rs2303658	A	G	-0.127219	0.332114	12	20278430	2734	0.0283984	7.47132e-06	-0.0853943	20.0686
p__Firmicutes.c__Negativicutes.o__Selenomonadales.f__Acidaminococcaceae	rs55751855	G	A	0.134359	0.299801	11	113955970	2734	0.0290493	3.74216e-06	0.088145	21.3926
p__Firmicutes.c__Negativicutes.o__Selenomonadales.f__Acidaminococcaceae	rs67391746	C	T	-0.162536	0.157817	16	61675825	2734	0.0362279	7.24029e-06	-0.0855211	20.1287
p__Firmicutes.c__Negativicutes.o__Selenomonadales.f__Acidaminococcaceae	rs76411331	T	C	-0.19787	0.106517	3	21259066	2734	0.0443618	8.18222e-06	-0.0850264	19.8948
p__Firmicutes.c__Negativicutes.o__Selenomonadales.f__Acidaminococcaceae	rs7787688	T	C	-0.130716	0.4232	7	22807884	2734	0.0274759	1.96029e-06	-0.0906452	22.6336
p__Firmicutes.c__Negativicutes.o__Selenomonadales.f__Acidaminococcaceae	rs7797421	T	C	0.16619	0.185171	7	19286182	2734	0.0354633	2.7825e-06	0.0892991	21.961
p__Firmicutes.c__Negativicutes.o__Selenomonadales.f__Acidaminococcaceae.g__Phascolarctobacterium	rs116643293	G	A	-0.327499	0.0529189	4	189181981	2201	0.0687734	1.91686e-06	-0.10103	22.6766
p__Firmicutes.c__Negativicutes.o__Selenomonadales.f__Acidaminococcaceae.g__Phascolarctobacterium	rs12592302	T	A	0.223318	0.122239	15	58912586	2201	0.046788	1.81523e-06	0.10126	22.7813
p__Firmicutes.c__Negativicutes.o__Selenomonadales.f__Acidaminococcaceae.g__Phascolarctobacterium	rs1355585	C	T	-0.142	0.563593	15	70586617	2201	0.030264	2.70474e-06	-0.0995606	22.0154
p__Firmicutes.c__Negativicutes.o__Selenomonadales.f__Acidaminococcaceae.g__Phascolarctobacterium	rs173961	A	G	-0.204293	0.154021	16	52416513	2201	0.0415022	8.54671e-07	-0.104397	24.2305
p__Firmicutes.c__Negativicutes.o__Selenomonadales.f__Acidaminococcaceae.g__Phascolarctobacterium	rs2395296	G	A	0.142807	0.714675	6	32911814	2201	0.0321679	9.02059e-06	0.0942486	19.7084
p__Firmicutes.c__Negativicutes.o__Selenomonadales.f__Acidaminococcaceae.g__Phascolarctobacterium	rs67541505	G	A	0.176456	0.170197	2	45885915	2201	0.0398671	9.5947e-06	0.0939688	19.5905
p__Firmicutes.c__Negativicutes.o__Selenomonadales.f__Acidaminococcaceae.g__Phascolarctobacterium	rs74338790	G	A	0.254628	0.0844046	4	112421997	2201	0.0552278	4.01691e-06	0.0978469	21.2568
p__Firmicutes.c__Negativicutes.o__Selenomonadales.f__Acidaminococcaceae.g__Phascolarctobacterium	rs79825773	T	G	0.309465	0.063652	7	45140515	2201	0.0691906	7.72589e-06	0.0949478	20.0045
p__Firmicutes.c__Negativicutes.o__Selenomonadales.f__Acidaminococcaceae.g__Phascolarctobacterium	rs9389726	C	T	-0.148739	0.306409	6	140158828	2201	0.0335585	9.32626e-06	-0.0940976	19.6447
p__Firmicutes.c__Negativicutes.o__Selenomonadales.f__Acidaminococcaceae.g__Phascolarctobacterium.s__Phascolarctobacterium_succinatutens	rs116643293	G	A	-0.329891	0.0529189	4	189181981	2201	0.068787	1.61999e-06	-0.10174	23
p__Firmicutes.c__Negativicutes.o__Selenomonadales.f__Acidaminococcaceae.g__Phascolarctobacterium.s__Phascolarctobacterium_succinatutens	rs12592302	T	A	0.225138	0.122239	15	58912586	2201	0.0467972	1.50228e-06	0.102057	23.1451
p__Firmicutes.c__Negativicutes.o__Selenomonadales.f__Acidaminococcaceae.g__Phascolarctobacterium.s__Phascolarctobacterium_succinatutens	rs1355585	C	T	-0.141485	0.563593	15	70586617	2201	0.0302699	2.9525e-06	-0.0991833	21.8472
p__Firmicutes.c__Negativicutes.o__Selenomonadales.f__Acidaminococcaceae.g__Phascolarctobacterium.s__Phascolarctobacterium_succinatutens	rs173961	A	G	-0.204526	0.154021	16	52416513	2201	0.0415104	8.34575e-07	-0.104495	24.2764
p__Firmicutes.c__Negativicutes.o__Selenomonadales.f__Acidaminococcaceae.g__Phascolarctobacterium.s__Phascolarctobacterium_succinatutens	rs2395296	G	A	0.143303	0.714675	6	32911814	2201	0.0321743	8.42957e-06	0.0945551	19.8379
p__Firmicutes.c__Negativicutes.o__Selenomonadales.f__Acidaminococcaceae.g__Phascolarctobacterium.s__Phascolarctobacterium_succinatutens	rs67541505	G	A	0.177406	0.170197	2	45885915	2201	0.0398749	8.62462e-06	0.0944517	19.7941
p__Firmicutes.c__Negativicutes.o__Selenomonadales.f__Acidaminococcaceae.g__Phascolarctobacterium.s__Phascolarctobacterium_succinatutens	rs74338790	G	A	0.252493	0.0844046	4	112421997	2201	0.0552387	4.85528e-06	0.0970152	20.8935
p__Firmicutes.c__Negativicutes.o__Selenomonadales.f__Acidaminococcaceae.g__Phascolarctobacterium.s__Phascolarctobacterium_succinatutens	rs79825773	T	G	0.307706	0.063652	7	45140515	2201	0.0692042	8.73406e-06	0.0943947	19.7701
p__Firmicutes.c__Negativicutes.o__Selenomonadales.f__Acidaminococcaceae.g__Phascolarctobacterium.s__Phascolarctobacterium_succinatutens	rs9389726	C	T	-0.149627	0.306409	6	140158828	2201	0.0335651	8.27947e-06	-0.0946361	19.8722
p__Firmicutes.c__Negativicutes.o__Selenomonadales.f__Veillonellaceae	rs11804833	T	C	-0.126683	0.151584	1	168663055	5309	0.0278625	5.44864e-06	-0.0622917	20.6727
p__Firmicutes.c__Negativicutes.o__Selenomonadales.f__Veillonellaceae	rs1882135	G	T	-0.090728	0.354587	12	116769600	5309	0.020247	7.42745e-06	-0.0613954	20.0799
p__Firmicutes.c__Negativicutes.o__Selenomonadales.f__Veillonellaceae	rs2347496	G	T	-0.0930453	0.39951	8	32288932	5309	0.0197255	2.39338e-06	-0.064615	22.2502
p__Firmicutes.c__Negativicutes.o__Selenomonadales.f__Veillonellaceae	rs28393833	T	C	-0.111547	0.202463	18	3206552	5309	0.0249138	7.55904e-06	-0.0613442	20.0463
p__Firmicutes.c__Negativicutes.o__Selenomonadales.f__Veillonellaceae	rs35025485	A	G	0.19416	0.0732338	6	148770331	5309	0.03752	2.28108e-07	0.0708564	26.779
p__Firmicutes.c__Negativicutes.o__Selenomonadales.f__Veillonellaceae	rs6105994	A	G	0.0931033	0.373708	20	18929774	5309	0.0205603	5.94564e-06	0.0620404	20.5056
p__Firmicutes.c__Negativicutes.o__Selenomonadales.f__Veillonellaceae	rs62024270	A	G	0.100571	0.371821	16	11669568	5309	0.020125	5.81246e-07	0.0684377	24.9735
p__Firmicutes.c__Negativicutes.o__Selenomonadales.f__Veillonellaceae	rs62165977	T	C	0.117901	0.168383	2	76632661	5309	0.0259445	5.50986e-06	0.0622596	20.6513
p__Firmicutes.c__Negativicutes.o__Selenomonadales.f__Veillonellaceae	rs6701211	A	G	-0.17341	0.0730063	1	214682808	5309	0.0385777	6.95393e-06	-0.061587	20.2059
p__Firmicutes.c__Negativicutes.o__Selenomonadales.f__Veillonellaceae	rs7746214	A	G	0.102716	0.743589	6	121220067	5309	0.0224918	4.95238e-06	0.0625656	20.8556
p__Firmicutes.c__Negativicutes.o__Selenomonadales.f__Veillonellaceae.g__Dialister	rs2499076	A	G	-0.187924	0.111418	10	19592884	3361	0.0405854	3.65072e-06	-0.079639	21.44
p__Firmicutes.c__Negativicutes.o__Selenomonadales.f__Veillonellaceae.g__Dialister	rs2967172	A	G	-0.143636	0.679113	16	57795394	3361	0.0274092	1.60223e-07	-0.0900517	27.4619
p__Firmicutes.c__Negativicutes.o__Selenomonadales.f__Veillonellaceae.g__Dialister	rs35335925	C	G	-0.132772	0.262547	4	20821100	3361	0.0294942	6.74291e-06	-0.0774391	20.2648
p__Firmicutes.c__Negativicutes.o__Selenomonadales.f__Veillonellaceae.g__Dialister	rs4832418	A	G	-0.136148	0.232563	2	18348124	3361	0.0306632	8.99052e-06	-0.0763871	19.7147
p__Firmicutes.c__Negativicutes.o__Selenomonadales.f__Veillonellaceae.g__Dialister	rs73519430	C	T	-0.208614	0.0834573	8	14112568	3361	0.045703	5.00559e-06	-0.0785146	20.8351
p__Firmicutes.c__Negativicutes.o__Selenomonadales.f__Veillonellaceae.g__Dialister	rs7761067	C	T	0.132943	0.726742	6	89177710	3361	0.0300149	9.45624e-06	0.076201	19.6182
p__Firmicutes.c__Negativicutes.o__Selenomonadales.f__Veillonellaceae.g__Dialister.s__Dialister_invisus	rs2499076	A	G	-0.188268	0.112541	10	19592884	3060	0.0419687	7.26022e-06	-0.0808552	20.1234
p__Firmicutes.c__Negativicutes.o__Selenomonadales.f__Veillonellaceae.g__Dialister.s__Dialister_invisus	rs2967172	A	G	-0.139093	0.674837	16	57795394	3060	0.028346	9.24897e-07	-0.0883878	24.0784
p__Firmicutes.c__Negativicutes.o__Selenomonadales.f__Veillonellaceae.g__Dialister.s__Dialister_invisus	rs4832418	A	G	-0.151171	0.230343	2	18348124	3060	0.0318897	2.13247e-06	-0.0854104	22.4718
p__Firmicutes.c__Negativicutes.o__Selenomonadales.f__Veillonellaceae.g__Dialister.s__Dialister_invisus	rs512089	C	A	0.137435	0.255292	9	23874047	3060	0.0302868	5.68521e-06	0.0817836	20.5914
p__Firmicutes.c__Negativicutes.o__Selenomonadales.f__Veillonellaceae.g__Dialister.s__Dialister_invisus	rs55976608	T	C	-0.257391	0.0592176	8	14120793	3060	0.0554762	3.48963e-06	-0.0836075	21.5266
p__Firmicutes.c__Negativicutes.o__Selenomonadales.f__Veillonellaceae.g__Dialister.s__Dialister_invisus	rs72748807	C	T	0.196247	0.0996495	5	51826323	3060	0.0444046	9.8919e-06	0.0796662	19.5322
p__Firmicutes.c__Negativicutes.o__Selenomonadales.f__Veillonellaceae.g__Veillonella	rs12978412	T	C	0.131438	0.642572	19	47945391	2534	0.029497	8.35076e-06	0.0882096	19.8558
p__Firmicutes.c__Negativicutes.o__Selenomonadales.f__Veillonellaceae.g__Veillonella	rs2535959	C	A	0.143092	0.410513	7	152617231	2534	0.0298528	1.64107e-06	0.0948279	22.9752
p__Firmicutes.c__Negativicutes.o__Selenomonadales.f__Veillonellaceae.g__Veillonella	rs3000780	A	G	0.157741	0.264242	1	227597496	2534	0.0323493	1.08169e-06	0.0964532	23.777
p__Firmicutes.c__Negativicutes.o__Selenomonadales.f__Veillonellaceae.g__Veillonella	rs4462945	T	C	0.232309	0.086454	3	10271265	2534	0.0513481	6.06229e-06	0.0895493	20.4684
p__Firmicutes.c__Negativicutes.o__Selenomonadales.f__Veillonellaceae.g__Veillonella	rs7159466	T	A	0.26032	0.0719354	14	62519026	2534	0.0562116	3.6377e-06	0.0916471	21.4469
p__Firmicutes.c__Negativicutes.o__Selenomonadales.f__Veillonellaceae.g__Veillonella	rs72743290	T	C	0.234635	0.0996657	1	205234393	2534	0.0496037	2.24302e-06	0.0935916	22.3748
p__Firmicutes.c__Negativicutes.o__Selenomonadales.f__Veillonellaceae.g__Veillonella	rs9847942	A	G	-0.214949	0.101421	3	32349650	2534	0.0461112	3.13846e-06	-0.0922449	21.73
p__Firmicutes.c__Negativicutes.o__Selenomonadales.f__Veillonellaceae.g__Veillonella.s__Veillonella_unclassified	rs11102545	G	A	0.145432	0.349388	1	113349408	2499	0.0316205	4.23909e-06	0.0916539	21.1536
p__Firmicutes.c__Negativicutes.o__Selenomonadales.f__Veillonellaceae.g__Veillonella.s__Veillonella_unclassified	rs12978412	T	C	0.140571	0.642047	19	47945391	2499	0.0307592	4.87644e-06	0.0910755	20.8852
p__Firmicutes.c__Negativicutes.o__Selenomonadales.f__Veillonellaceae.g__Veillonella.s__Veillonella_unclassified	rs3000812	G	A	0.154688	0.263653	1	227588556	2499	0.0337761	4.65429e-06	0.0912684	20.9745
p__Firmicutes.c__Negativicutes.o__Selenomonadales.f__Veillonellaceae.g__Veillonella.s__Veillonella_unclassified	rs325705	A	G	-0.140013	0.509487	11	6264866	2499	0.0314163	8.32352e-06	-0.0888347	19.8621
p__Firmicutes.c__Negativicutes.o__Selenomonadales.f__Veillonellaceae.g__Veillonella.s__Veillonella_unclassified	rs62111248	A	G	0.231829	0.0999765	19	29525312	2499	0.0502065	3.88396e-06	0.0920134	21.3213
p__Firmicutes.c__Negativicutes.o__Selenomonadales.f__Veillonellaceae.g__Veillonella.s__Veillonella_unclassified	rs6548355	G	A	0.135331	0.615946	3	164260603	2499	0.0304946	9.08617e-06	0.0884621	19.6945
p__Firmicutes.c__Negativicutes.o__Selenomonadales.f__Veillonellaceae.g__Veillonella.s__Veillonella_unclassified	rs6601127	T	G	-0.136437	0.529803	5	179977388	2499	0.0295882	4.00321e-06	-0.0918893	21.2633
p__Firmicutes.c__Negativicutes.o__Selenomonadales.f__Veillonellaceae.g__Veillonella.s__Veillonella_unclassified	rs7274039	T	C	-0.265598	0.099162	20	50714876	2499	0.0562249	2.31414e-06	-0.0941143	22.3148
p__Firmicutes.c__Negativicutes.o__Selenomonadales.f__Veillonellaceae.g__Veillonella.s__Veillonella_unclassified	rs72743290	T	C	0.241471	0.0997011	1	205234393	2499	0.0518674	3.23114e-06	0.0927652	21.6742
p__Firmicutes.c__Negativicutes.o__Selenomonadales.f__Veillonellaceae.g__Veillonella.s__Veillonella_unclassified	rs8017450	T	G	0.262172	0.0721426	14	62520084	2499	0.058491	7.38549e-06	0.0893404	20.0907
p__Proteobacteria	rs10943378	A	G	0.0932157	0.198179	6	77482882	7720	0.0205589	5.78518e-06	0.0515419	20.558
p__Proteobacteria	rs12598268	T	C	-0.160888	0.0704435	16	65088804	7720	0.0324225	6.96929e-07	-0.0563938	24.6236
p__Proteobacteria	rs12661131	T	C	0.122143	0.109594	6	42007468	7720	0.0266441	4.55625e-06	0.0521105	21.0153
p__Proteobacteria	rs1447497	T	C	0.0901888	0.757996	2	205402370	7720	0.0195661	4.03759e-06	0.0523961	21.2469
p__Proteobacteria	rs2004833	T	G	0.078305	0.651453	2	44374984	7720	0.0169375	3.77915e-06	0.0525518	21.3737
p__Proteobacteria	rs28431837	A	G	0.102889	0.193058	16	86117606	7720	0.0205544	5.56595e-07	0.0568864	25.057
p__Proteobacteria	rs35223586	G	A	-0.0792222	0.453392	17	1079174	7720	0.0175504	6.36202e-06	-0.0513139	20.3761
p__Proteobacteria	rs68010592	G	A	-0.121611	0.10202	4	8661140	7720	0.0269624	6.47092e-06	-0.0512731	20.3436
p__Proteobacteria	rs73232724	T	C	0.16743	0.0515544	3	142541083	7720	0.0367396	5.18424e-06	0.0518038	20.768
p__Proteobacteria	rs79965903	G	A	0.138401	0.0738342	4	182085946	7720	0.031028	8.17675e-06	0.0507075	19.8961
p__Proteobacteria	rs857127	G	T	0.0749198	0.528904	1	57201691	7720	0.0165775	6.20269e-06	0.0513749	20.4246
p__Proteobacteria.c__Betaproteobacteria	rs11626416	A	G	-0.118337	0.125363	14	33053536	7586	0.0244909	1.35255e-06	-0.0553986	23.347
p__Proteobacteria.c__Betaproteobacteria	rs12646537	G	A	0.145028	0.0653836	4	184720947	7586	0.032508	8.14638e-06	0.0511615	19.9032
p__Proteobacteria.c__Betaproteobacteria	rs12734494	A	G	0.0791571	0.48892	1	211803881	7586	0.0164342	1.46017e-06	0.0552242	23.1997
p__Proteobacteria.c__Betaproteobacteria	rs13071362	G	A	0.0778951	0.302458	3	116990816	7586	0.0176263	9.90397e-06	0.0506806	19.5299
p__Proteobacteria.c__Betaproteobacteria	rs2834333	A	C	-0.0774478	0.537174	21	35370488	7586	0.0161535	1.63097e-06	-0.0549712	22.987
p__Proteobacteria.c__Betaproteobacteria	rs59033852	C	T	-0.152927	0.0649189	13	23656934	7586	0.0337678	5.93229e-06	-0.0519334	20.5099
p__Proteobacteria.c__Betaproteobacteria	rs62351959	T	C	0.0966813	0.197615	4	182904885	7586	0.0215454	7.21198e-06	0.0514593	20.1362
p__Proteobacteria.c__Betaproteobacteria	rs713716	A	G	-0.0844048	0.252325	22	46871094	7586	0.0186883	6.28849e-06	-0.0517923	20.3983
p__Proteobacteria.c__Betaproteobacteria	rs74034215	C	T	0.131706	0.111825	16	86106253	7586	0.0265059	6.73239e-07	0.056965	24.6903
p__Proteobacteria.c__Betaproteobacteria	rs78026425	G	C	0.130889	0.0851163	14	78485536	7586	0.0292566	7.6832e-06	0.0513048	20.0151
p__Proteobacteria.c__Betaproteobacteria	rs79598028	T	C	0.124831	0.119662	16	85374721	7586	0.0261276	1.77263e-06	0.05478	22.8269
p__Proteobacteria.c__Betaproteobacteria	rs9428844	C	T	-0.0888565	0.656533	1	240647593	7586	0.0200476	9.32472e-06	-0.0508294	19.645
p__Proteobacteria.c__Betaproteobacteria	rs9673456	G	T	-0.0816209	0.419921	16	62465518	7586	0.01684	1.25435e-06	-0.0555698	23.492
p__Proteobacteria.c__Betaproteobacteria.o__Burkholderiales	rs11626416	A	G	-0.118366	0.125363	14	33053536	7586	0.0244903	1.34362e-06	-0.0554137	23.3597
p__Proteobacteria.c__Betaproteobacteria.o__Burkholderiales	rs12646537	G	A	0.145092	0.0653836	4	184720947	7586	0.0325072	8.06762e-06	0.0511853	19.9218
p__Proteobacteria.c__Betaproteobacteria.o__Burkholderiales	rs12734494	A	G	0.0791433	0.48892	1	211803881	7586	0.0164338	1.46546e-06	0.0552159	23.1928
p__Proteobacteria.c__Betaproteobacteria.o__Burkholderiales	rs2834333	A	C	-0.0774573	0.537174	21	35370488	7586	0.0161531	1.62523e-06	-0.0549793	22.9938
p__Proteobacteria.c__Betaproteobacteria.o__Burkholderiales	rs4711841	C	G	-0.0736587	0.384336	6	12818142	7586	0.0166717	9.9537e-06	-0.0506682	19.5203
p__Proteobacteria.c__Betaproteobacteria.o__Burkholderiales	rs4895929	T	C	-0.0750869	0.386573	6	132458419	7586	0.0168552	8.3967e-06	-0.0510873	19.8453
p__Proteobacteria.c__Betaproteobacteria.o__Burkholderiales	rs59033852	C	T	-0.152808	0.0649189	13	23656934	7586	0.033767	6.02916e-06	-0.0518942	20.4789
p__Proteobacteria.c__Betaproteobacteria.o__Burkholderiales	rs62351959	T	C	0.0966807	0.197615	4	182904885	7586	0.0215448	7.20913e-06	0.0514602	20.1369
p__Proteobacteria.c__Betaproteobacteria.o__Burkholderiales	rs713716	A	G	-0.0844243	0.252325	22	46871094	7586	0.0186878	6.25433e-06	-0.0518054	20.4087
p__Proteobacteria.c__Betaproteobacteria.o__Burkholderiales	rs74034215	C	T	0.131772	0.111825	16	86106253	7586	0.0265053	6.64231e-07	0.0569948	24.7162
p__Proteobacteria.c__Betaproteobacteria.o__Burkholderiales	rs78026425	G	C	0.130845	0.0851163	14	78485536	7586	0.0292559	7.73382e-06	0.0512887	20.0026
p__Proteobacteria.c__Betaproteobacteria.o__Burkholderiales	rs79598028	T	C	0.12483	0.119662	16	85374721	7586	0.0261269	1.77205e-06	0.0547808	22.8276
p__Proteobacteria.c__Betaproteobacteria.o__Burkholderiales	rs9428844	C	T	-0.0888881	0.656533	1	240647593	7586	0.0200471	9.25205e-06	-0.0508487	19.6599
p__Proteobacteria.c__Betaproteobacteria.o__Burkholderiales	rs9673456	G	T	-0.0816041	0.419921	16	62465518	7586	0.0168395	1.25989e-06	-0.0555598	23.4835
p__Proteobacteria.c__Betaproteobacteria.o__Burkholderiales.f__Burkholderiales_noname	rs10507465	C	T	-0.139037	0.246739	13	38463552	3300	0.0297642	2.99335e-06	-0.0810734	21.8208
p__Proteobacteria.c__Betaproteobacteria.o__Burkholderiales.f__Burkholderiales_noname	rs10895784	G	A	0.120714	0.620207	11	105046839	3300	0.0257173	2.68089e-06	0.0814628	22.0324
p__Proteobacteria.c__Betaproteobacteria.o__Burkholderiales.f__Burkholderiales_noname	rs11144350	G	A	-0.138725	0.729892	9	77862854	3300	0.029365	2.31077e-06	-0.0819849	22.3176
p__Proteobacteria.c__Betaproteobacteria.o__Burkholderiales.f__Burkholderiales_noname	rs12941005	C	T	-0.191247	0.096713	17	29755009	3300	0.0424092	6.49596e-06	-0.0782843	20.3362
p__Proteobacteria.c__Betaproteobacteria.o__Burkholderiales.f__Burkholderiales_noname	rs13257050	A	C	0.130578	0.720616	8	19029859	3300	0.0287646	5.63738e-06	0.0788016	20.6075
p__Proteobacteria.c__Betaproteobacteria.o__Burkholderiales.f__Burkholderiales_noname	rs1533824	C	T	0.137173	0.329499	11	214169	3300	0.0266356	2.60503e-07	0.0893185	26.5224
p__Proteobacteria.c__Betaproteobacteria.o__Burkholderiales.f__Burkholderiales_noname	rs16923154	G	A	0.208221	0.0874242	12	20885931	3300	0.0440879	2.32551e-06	0.0819627	22.3054
p__Proteobacteria.c__Betaproteobacteria.o__Burkholderiales.f__Burkholderiales_noname	rs1792325	T	C	-0.13059	0.398815	11	71113304	3300	0.0282128	3.67847e-06	-0.0803404	21.4255
p__Proteobacteria.c__Betaproteobacteria.o__Burkholderiales.f__Burkholderiales_noname	rs1860691	G	A	0.144647	0.183397	7	52336084	3300	0.0322121	7.10733e-06	0.0779544	20.1641
p__Proteobacteria.c__Betaproteobacteria.o__Burkholderiales.f__Burkholderiales_noname	rs4717625	G	A	0.173906	0.142567	7	71508645	3300	0.0358947	1.26679e-06	0.0840657	23.473
p__Proteobacteria.c__Betaproteobacteria.o__Burkholderiales.f__Burkholderiales_noname	rs6664382	C	G	0.232224	0.935113	1	76089534	3300	0.0507396	4.72195e-06	0.0794437	20.9469
p__Proteobacteria.c__Betaproteobacteria.o__Burkholderiales.f__Burkholderiales_noname	rs73653217	T	A	-0.174748	0.158443	9	79442588	3300	0.0351745	6.76293e-07	-0.086187	24.6815
p__Proteobacteria.c__Betaproteobacteria.o__Burkholderiales.f__Burkholderiales_noname	rs9872584	A	C	-0.248008	0.0724795	3	178567864	3300	0.0559446	9.28858e-06	-0.0769649	19.6524
p__Proteobacteria.c__Betaproteobacteria.o__Burkholderiales.f__Burkholderiales_noname.g__Burkholderiales_noname	rs10507465	C	T	-0.138846	0.246811	13	38463552	3297	0.0297754	3.11491e-06	-0.0809689	21.7444
p__Proteobacteria.c__Betaproteobacteria.o__Burkholderiales.f__Burkholderiales_noname.g__Burkholderiales_noname	rs10895784	G	A	0.120849	0.620468	11	105046839	3297	0.0257314	2.64567e-06	0.0815463	22.0578
p__Proteobacteria.c__Betaproteobacteria.o__Burkholderiales.f__Burkholderiales_noname.g__Burkholderiales_noname	rs11144350	G	A	-0.138537	0.729889	9	77862854	3297	0.0293727	2.39882e-06	-0.0818908	22.2458
p__Proteobacteria.c__Betaproteobacteria.o__Burkholderiales.f__Burkholderiales_noname.g__Burkholderiales_noname	rs12941005	C	T	-0.191666	0.0966268	17	29755009	3297	0.0424365	6.28565e-06	-0.0784402	20.3992
p__Proteobacteria.c__Betaproteobacteria.o__Burkholderiales.f__Burkholderiales_noname.g__Burkholderiales_noname	rs13257050	A	C	0.130366	0.720362	8	19029859	3297	0.0287763	5.88886e-06	0.0786783	20.524
p__Proteobacteria.c__Betaproteobacteria.o__Burkholderiales.f__Burkholderiales_noname.g__Burkholderiales_noname	rs1533824	C	T	0.137379	0.329647	11	214169	3297	0.0266454	2.52547e-07	0.0894589	26.5823
p__Proteobacteria.c__Betaproteobacteria.o__Burkholderiales.f__Burkholderiales_noname.g__Burkholderiales_noname	rs16923154	G	A	0.208234	0.0875038	12	20885931	3297	0.0440939	2.32939e-06	0.0819939	22.3022
p__Proteobacteria.c__Betaproteobacteria.o__Burkholderiales.f__Burkholderiales_noname.g__Burkholderiales_noname	rs1792325	T	C	-0.130506	0.398715	11	71113304	3297	0.028235	3.79843e-06	-0.080262	21.364
p__Proteobacteria.c__Betaproteobacteria.o__Burkholderiales.f__Burkholderiales_noname.g__Burkholderiales_noname	rs1860691	G	A	0.144272	0.183109	7	52336084	3297	0.0322336	7.6112e-06	0.0777375	20.0331
p__Proteobacteria.c__Betaproteobacteria.o__Burkholderiales.f__Burkholderiales_noname.g__Burkholderiales_noname	rs4717625	G	A	0.173645	0.142545	7	71508645	3297	0.0359115	1.32899e-06	0.0839395	23.3808
p__Proteobacteria.c__Betaproteobacteria.o__Burkholderiales.f__Burkholderiales_noname.g__Burkholderiales_noname	rs6664382	C	G	0.23184	0.935054	1	76089534	3297	0.0507452	4.90751e-06	0.0793403	20.873
p__Proteobacteria.c__Betaproteobacteria.o__Burkholderiales.f__Burkholderiales_noname.g__Burkholderiales_noname	rs73653217	T	A	-0.174788	0.158435	9	79442588	3297	0.0351909	6.80496e-07	-0.0862052	24.6696
p__Proteobacteria.c__Betaproteobacteria.o__Burkholderiales.f__Burkholderiales_noname.g__Burkholderiales_noname	rs9872584	A	C	-0.247589	0.0725455	3	178567864	3297	0.0559527	9.646e-06	-0.0768591	19.5803
p__Proteobacteria.c__Betaproteobacteria.o__Burkholderiales.f__Burkholderiales_noname.g__Burkholderiales_noname.s__Burkholderiales_bacterium_1_1_47	rs10507465	C	T	-0.139392	0.246811	13	38463552	3297	0.0297758	2.84952e-06	-0.0812843	21.9153
p__Proteobacteria.c__Betaproteobacteria.o__Burkholderiales.f__Burkholderiales_noname.g__Burkholderiales_noname.s__Burkholderiales_bacterium_1_1_47	rs10895784	G	A	0.120402	0.620468	11	105046839	3297	0.0257318	2.88102e-06	0.0812454	21.8942
p__Proteobacteria.c__Betaproteobacteria.o__Burkholderiales.f__Burkholderiales_noname.g__Burkholderiales_noname.s__Burkholderiales_bacterium_1_1_47	rs11144350	G	A	-0.139074	0.729889	9	77862854	3297	0.0293731	2.19331e-06	-0.0822047	22.4178
p__Proteobacteria.c__Betaproteobacteria.o__Burkholderiales.f__Burkholderiales_noname.g__Burkholderiales_noname.s__Burkholderiales_bacterium_1_1_47	rs12941005	C	T	-0.19123	0.0966268	17	29755009	3297	0.0424371	6.59962e-06	-0.0782617	20.3059
p__Proteobacteria.c__Betaproteobacteria.o__Burkholderiales.f__Burkholderiales_noname.g__Burkholderiales_noname.s__Burkholderiales_bacterium_1_1_47	rs13257050	A	C	0.130267	0.720362	8	19029859	3297	0.0287767	5.98738e-06	0.0786178	20.4922
p__Proteobacteria.c__Betaproteobacteria.o__Burkholderiales.f__Burkholderiales_noname.g__Burkholderiales_noname.s__Burkholderiales_bacterium_1_1_47	rs1533824	C	T	0.137332	0.329647	11	214169	3297	0.0266458	2.55013e-07	0.0894276	26.5635
p__Proteobacteria.c__Betaproteobacteria.o__Burkholderiales.f__Burkholderiales_noname.g__Burkholderiales_noname.s__Burkholderiales_bacterium_1_1_47	rs16923154	G	A	0.208534	0.0875038	12	20885931	3297	0.0440945	2.25342e-06	0.08211	22.3659
p__Proteobacteria.c__Betaproteobacteria.o__Burkholderiales.f__Burkholderiales_noname.g__Burkholderiales_noname.s__Burkholderiales_bacterium_1_1_47	rs1792325	T	C	-0.130563	0.398715	11	71113304	3297	0.0282354	3.7625e-06	-0.080296	21.3822
p__Proteobacteria.c__Betaproteobacteria.o__Burkholderiales.f__Burkholderiales_noname.g__Burkholderiales_noname.s__Burkholderiales_bacterium_1_1_47	rs1860691	G	A	0.144092	0.183109	7	52336084	3297	0.032234	7.81544e-06	0.0776398	19.9825
p__Proteobacteria.c__Betaproteobacteria.o__Burkholderiales.f__Burkholderiales_noname.g__Burkholderiales_noname.s__Burkholderiales_bacterium_1_1_47	rs4717625	G	A	0.173023	0.142545	7	71508645	3297	0.035912	1.45037e-06	0.0836394	23.2127
p__Proteobacteria.c__Betaproteobacteria.o__Burkholderiales.f__Burkholderiales_noname.g__Burkholderiales_noname.s__Burkholderiales_bacterium_1_1_47	rs6664382	C	G	0.2324	0.935054	1	76089534	3297	0.0507459	4.65688e-06	0.0795297	20.9735
p__Proteobacteria.c__Betaproteobacteria.o__Burkholderiales.f__Burkholderiales_noname.g__Burkholderiales_noname.s__Burkholderiales_bacterium_1_1_47	rs73653217	T	A	-0.17487	0.158435	9	79442588	3297	0.0351913	6.72567e-07	-0.0862444	24.6922
p__Proteobacteria.c__Betaproteobacteria.o__Burkholderiales.f__Burkholderiales_noname.g__Burkholderiales_noname.s__Burkholderiales_bacterium_1_1_47	rs9872584	A	C	-0.248139	0.0725455	3	178567864	3297	0.0559535	9.21857e-06	-0.0770278	19.6669
p__Proteobacteria.c__Betaproteobacteria.o__Burkholderiales.f__Oxalobacteraceae	rs10865362	T	C	-0.148048	0.798704	2	67933923	2833	0.0333796	9.19529e-06	-0.0830706	19.6717
p__Proteobacteria.c__Betaproteobacteria.o__Burkholderiales.f__Oxalobacteraceae	rs11068499	A	G	-0.163287	0.157012	12	117892931	2833	0.0363068	6.87844e-06	-0.0842262	20.2267
p__Proteobacteria.c__Betaproteobacteria.o__Burkholderiales.f__Oxalobacteraceae	rs12725104	G	A	0.15492	0.177096	1	65268226	2833	0.0346453	7.76414e-06	0.0837459	19.9951
p__Proteobacteria.c__Betaproteobacteria.o__Burkholderiales.f__Oxalobacteraceae	rs17562516	A	T	-0.138562	0.301073	17	48729781	2833	0.0291834	2.05477e-06	-0.0888822	22.5431
p__Proteobacteria.c__Betaproteobacteria.o__Burkholderiales.f__Oxalobacteraceae	rs1861231	A	G	-0.154011	0.741502	2	10455625	2833	0.0307211	5.35358e-07	-0.0938047	25.132
p__Proteobacteria.c__Betaproteobacteria.o__Burkholderiales.f__Oxalobacteraceae	rs35921003	C	A	-0.221395	0.0816795	8	83230206	2833	0.0497349	8.52729e-06	-0.0833723	19.8158
p__Proteobacteria.c__Betaproteobacteria.o__Burkholderiales.f__Oxalobacteraceae	rs3745098	T	G	0.128373	0.445331	19	52855303	2833	0.0273541	2.69198e-06	0.0878618	22.0245
p__Proteobacteria.c__Betaproteobacteria.o__Burkholderiales.f__Oxalobacteraceae	rs4889373	G	A	0.130841	0.720261	16	81747602	2833	0.0292173	7.5279e-06	0.0838687	20.0542
p__Proteobacteria.c__Betaproteobacteria.o__Burkholderiales.f__Oxalobacteraceae	rs73918563	C	T	-0.273973	0.0564855	20	59220861	2833	0.0585581	2.8877e-06	-0.0875947	21.8898
p__Proteobacteria.c__Betaproteobacteria.o__Burkholderiales.f__Oxalobacteraceae.g__Oxalobacter	rs10865362	T	C	-0.14827	0.798704	2	67933923	2833	0.0333854	8.94748e-06	-0.08318	19.7239
p__Proteobacteria.c__Betaproteobacteria.o__Burkholderiales.f__Oxalobacteraceae.g__Oxalobacter	rs11068499	A	G	-0.16342	0.157012	12	117892931	2833	0.036313	6.78515e-06	-0.0842802	20.2529
p__Proteobacteria.c__Betaproteobacteria.o__Burkholderiales.f__Oxalobacteraceae.g__Oxalobacter	rs12725104	G	A	0.154981	0.177096	1	65268226	2833	0.0346513	7.72855e-06	0.0837641	20.0039
p__Proteobacteria.c__Betaproteobacteria.o__Burkholderiales.f__Oxalobacteraceae.g__Oxalobacter	rs17562516	A	T	-0.13858	0.301073	17	48729781	2833	0.0291885	2.05667e-06	-0.0888788	22.5414
p__Proteobacteria.c__Betaproteobacteria.o__Burkholderiales.f__Oxalobacteraceae.g__Oxalobacter	rs1861231	A	G	-0.153882	0.741502	2	10455625	2833	0.0307264	5.49594e-07	-0.0937111	25.0814
p__Proteobacteria.c__Betaproteobacteria.o__Burkholderiales.f__Oxalobacteraceae.g__Oxalobacter	rs28740947	G	A	0.149563	0.200981	12	81344810	2833	0.0338588	9.99564e-06	0.0827356	19.5123
p__Proteobacteria.c__Betaproteobacteria.o__Burkholderiales.f__Oxalobacteraceae.g__Oxalobacter	rs35921003	C	A	-0.22137	0.0816795	8	83230206	2833	0.0497435	8.57817e-06	-0.0833485	19.8045
p__Proteobacteria.c__Betaproteobacteria.o__Burkholderiales.f__Oxalobacteraceae.g__Oxalobacter	rs3745098	T	G	0.12849	0.445331	19	52855303	2833	0.0273588	2.64694e-06	0.0879258	22.0568
p__Proteobacteria.c__Betaproteobacteria.o__Burkholderiales.f__Oxalobacteraceae.g__Oxalobacter	rs4889373	G	A	0.13065	0.720261	16	81747602	2833	0.0292224	7.78984e-06	0.0837327	19.9888
p__Proteobacteria.c__Betaproteobacteria.o__Burkholderiales.f__Oxalobacteraceae.g__Oxalobacter	rs73918563	C	T	-0.273779	0.0564855	20	59220861	2833	0.0585682	2.94633e-06	-0.0875181	21.8512
p__Proteobacteria.c__Betaproteobacteria.o__Burkholderiales.f__Oxalobacteraceae.g__Oxalobacter.s__Oxalobacter_formigenes	rs10865362	T	C	-0.148284	0.798704	2	67933923	2833	0.0334266	9.1607e-06	-0.0830857	19.6789
p__Proteobacteria.c__Betaproteobacteria.o__Burkholderiales.f__Oxalobacteraceae.g__Oxalobacter.s__Oxalobacter_formigenes	rs11068499	A	G	-0.162446	0.157012	12	117892931	2833	0.0363579	7.89698e-06	-0.0836784	19.9626
p__Proteobacteria.c__Betaproteobacteria.o__Burkholderiales.f__Oxalobacteraceae.g__Oxalobacter.s__Oxalobacter_formigenes	rs12725104	G	A	0.154648	0.177096	1	65268226	2833	0.0346941	8.2935e-06	0.0834832	19.869
p__Proteobacteria.c__Betaproteobacteria.o__Burkholderiales.f__Oxalobacteraceae.g__Oxalobacter.s__Oxalobacter_formigenes	rs17562516	A	T	-0.138735	0.301073	17	48729781	2833	0.0292245	2.06256e-06	-0.088868	22.5359
p__Proteobacteria.c__Betaproteobacteria.o__Burkholderiales.f__Oxalobacteraceae.g__Oxalobacter.s__Oxalobacter_formigenes	rs1861231	A	G	-0.153675	0.741502	2	10455625	2833	0.0307644	5.87633e-07	-0.0934718	24.9524
p__Proteobacteria.c__Betaproteobacteria.o__Burkholderiales.f__Oxalobacteraceae.g__Oxalobacter.s__Oxalobacter_formigenes	rs35921003	C	A	-0.221321	0.0816795	8	83230206	2833	0.0498049	8.84027e-06	-0.0832282	19.7469
p__Proteobacteria.c__Betaproteobacteria.o__Burkholderiales.f__Oxalobacteraceae.g__Oxalobacter.s__Oxalobacter_formigenes	rs3745098	T	G	0.128844	0.445331	19	52855303	2833	0.0273926	2.55604e-06	0.0880584	22.1239
p__Proteobacteria.c__Betaproteobacteria.o__Burkholderiales.f__Oxalobacteraceae.g__Oxalobacter.s__Oxalobacter_formigenes	rs4889373	G	A	0.129894	0.720261	16	81747602	2833	0.0292585	9.01568e-06	0.0831496	19.7094
p__Proteobacteria.c__Betaproteobacteria.o__Burkholderiales.f__Oxalobacteraceae.g__Oxalobacter.s__Oxalobacter_formigenes	rs73918563	C	T	-0.2743	0.0564855	20	59220861	2833	0.0586406	2.90192e-06	-0.087576	21.8803
p__Proteobacteria.c__Betaproteobacteria.o__Burkholderiales.f__Sutterellaceae	rs11113910	A	C	-0.111451	0.139107	12	108874663	7499	0.023851	2.97134e-06	-0.0538891	21.835
p__Proteobacteria.c__Betaproteobacteria.o__Burkholderiales.f__Sutterellaceae	rs1420536	G	A	0.0738342	0.468396	16	52443744	7499	0.0165908	8.57437e-06	0.0513304	19.8053
p__Proteobacteria.c__Betaproteobacteria.o__Burkholderiales.f__Sutterellaceae	rs2004833	T	G	0.0767079	0.651762	2	44374984	7499	0.0170252	6.62017e-06	0.0519657	20.3
p__Proteobacteria.c__Betaproteobacteria.o__Burkholderiales.f__Sutterellaceae	rs2834333	A	C	-0.0822713	0.536805	21	35370488	7499	0.0162658	4.23814e-07	-0.0583163	25.5827
p__Proteobacteria.c__Betaproteobacteria.o__Burkholderiales.f__Sutterellaceae	rs28517505	A	G	0.0784057	0.687092	17	81064203	7499	0.0175998	8.3923e-06	0.0513834	19.8463
p__Proteobacteria.c__Betaproteobacteria.o__Burkholderiales.f__Sutterellaceae	rs59033852	C	T	-0.159079	0.0646688	13	23656934	7499	0.0340677	3.01938e-06	-0.0538512	21.8042
p__Proteobacteria.c__Betaproteobacteria.o__Burkholderiales.f__Sutterellaceae	rs74034215	C	T	0.130627	0.111819	16	86106253	7499	0.026673	9.71443e-07	0.0564706	23.9839
p__Proteobacteria.c__Betaproteobacteria.o__Burkholderiales.f__Sutterellaceae	rs76883601	C	T	0.136403	0.0847648	14	78483292	7499	0.0295783	3.99619e-06	0.0531852	21.2667
p__Proteobacteria.c__Betaproteobacteria.o__Burkholderiales.f__Sutterellaceae	rs9673456	G	T	-0.0822555	0.420045	16	62465518	7499	0.016948	1.21354e-06	-0.0559657	23.5556
p__Proteobacteria.c__Betaproteobacteria.o__Burkholderiales.f__Sutterellaceae.g__Parasutterella	rs10036326	C	T	0.245305	0.0560296	5	97764402	4095	0.0524537	2.91662e-06	0.0729042	21.8706
p__Proteobacteria.c__Betaproteobacteria.o__Burkholderiales.f__Sutterellaceae.g__Parasutterella	rs10177566	T	C	-0.113852	0.26569	2	5693299	4095	0.0253065	6.83033e-06	-0.070148	20.2402
p__Proteobacteria.c__Betaproteobacteria.o__Burkholderiales.f__Sutterellaceae.g__Parasutterella	rs10981640	A	C	-0.137657	0.175092	9	115897803	4095	0.0293955	2.82811e-06	-0.0730022	21.9298
p__Proteobacteria.c__Betaproteobacteria.o__Burkholderiales.f__Sutterellaceae.g__Parasutterella	rs11067048	C	G	0.106493	0.385316	12	114766393	4095	0.0229062	3.33392e-06	0.0724776	21.6141
p__Proteobacteria.c__Betaproteobacteria.o__Burkholderiales.f__Sutterellaceae.g__Parasutterella	rs11595913	C	T	0.142761	0.155412	10	103041525	4095	0.0310618	4.30644e-06	0.0716544	21.1234
p__Proteobacteria.c__Betaproteobacteria.o__Burkholderiales.f__Sutterellaceae.g__Parasutterella	rs11715674	C	T	-0.132411	0.22381	3	60879866	4095	0.0265641	6.20968e-07	-0.0776772	24.846
p__Proteobacteria.c__Betaproteobacteria.o__Burkholderiales.f__Sutterellaceae.g__Parasutterella	rs17472393	G	C	0.229104	0.0601733	13	100056531	4095	0.0517916	9.70839e-06	0.0689789	19.568
p__Proteobacteria.c__Betaproteobacteria.o__Burkholderiales.f__Sutterellaceae.g__Parasutterella	rs34613239	A	G	-0.15271	0.127172	2	144005379	4095	0.0330225	3.75653e-06	-0.0720949	21.3852
p__Proteobacteria.c__Betaproteobacteria.o__Burkholderiales.f__Sutterellaceae.g__Parasutterella	rs56085972	T	C	0.118085	0.241758	12	131366686	4095	0.0260299	5.71977e-06	0.0707311	20.5798
p__Proteobacteria.c__Betaproteobacteria.o__Burkholderiales.f__Sutterellaceae.g__Parasutterella	rs6026349	T	C	0.112082	0.328205	20	57125934	4095	0.0236565	2.15953e-06	0.0738544	22.4476
p__Proteobacteria.c__Betaproteobacteria.o__Burkholderiales.f__Sutterellaceae.g__Parasutterella	rs62003625	T	C	0.152309	0.131624	15	32404937	4095	0.0330808	4.14133e-06	0.0717807	21.1983
p__Proteobacteria.c__Betaproteobacteria.o__Burkholderiales.f__Sutterellaceae.g__Parasutterella	rs9847008	G	T	-0.122326	0.24817	3	2063046	4095	0.0261521	2.90405e-06	-0.072918	21.8789
p__Proteobacteria.c__Betaproteobacteria.o__Burkholderiales.f__Sutterellaceae.g__Parasutterella.s__Parasutterella_excrementihominis	rs10036326	C	T	0.243854	0.0560296	5	97764402	4095	0.0524561	3.33988e-06	0.0724719	21.6107
p__Proteobacteria.c__Betaproteobacteria.o__Burkholderiales.f__Sutterellaceae.g__Parasutterella.s__Parasutterella_excrementihominis	rs10177566	T	C	-0.114082	0.26569	2	5693299	4095	0.0253077	6.55059e-06	-0.0702858	20.3202
p__Proteobacteria.c__Betaproteobacteria.o__Burkholderiales.f__Sutterellaceae.g__Parasutterella.s__Parasutterella_excrementihominis	rs10981640	A	C	-0.13751	0.175092	9	115897803	4095	0.0293968	2.90084e-06	-0.0729215	21.8811
p__Proteobacteria.c__Betaproteobacteria.o__Burkholderiales.f__Sutterellaceae.g__Parasutterella.s__Parasutterella_excrementihominis	rs11067048	C	G	0.106237	0.385316	12	114766393	4095	0.0229073	3.52317e-06	0.0723008	21.5082
p__Proteobacteria.c__Betaproteobacteria.o__Burkholderiales.f__Sutterellaceae.g__Parasutterella.s__Parasutterella_excrementihominis	rs11595913	C	T	0.143846	0.155412	10	103041525	4095	0.0310632	3.64363e-06	0.0721929	21.4437
p__Proteobacteria.c__Betaproteobacteria.o__Burkholderiales.f__Sutterellaceae.g__Parasutterella.s__Parasutterella_excrementihominis	rs11715674	C	T	-0.131686	0.22381	3	60879866	4095	0.0265653	7.15632e-07	-0.0772511	24.5726
p__Proteobacteria.c__Betaproteobacteria.o__Burkholderiales.f__Sutterellaceae.g__Parasutterella.s__Parasutterella_excrementihominis	rs34613239	A	G	-0.152439	0.127172	2	144005379	4095	0.033024	3.9121e-06	-0.0719643	21.3074
p__Proteobacteria.c__Betaproteobacteria.o__Burkholderiales.f__Sutterellaceae.g__Parasutterella.s__Parasutterella_excrementihominis	rs56085972	T	C	0.118396	0.241758	12	131366686	4095	0.0260311	5.40943e-06	0.0709134	20.6866
p__Proteobacteria.c__Betaproteobacteria.o__Burkholderiales.f__Sutterellaceae.g__Parasutterella.s__Parasutterella_excrementihominis	rs6026349	T	C	0.11175	0.328205	20	57125934	4095	0.0236576	2.31662e-06	0.0736335	22.3128
p__Proteobacteria.c__Betaproteobacteria.o__Burkholderiales.f__Sutterellaceae.g__Parasutterella.s__Parasutterella_excrementihominis	rs62003625	T	C	0.152732	0.131624	15	32404937	4095	0.0330824	3.8986e-06	0.0719755	21.3141
p__Proteobacteria.c__Betaproteobacteria.o__Burkholderiales.f__Sutterellaceae.g__Parasutterella.s__Parasutterella_excrementihominis	rs7320949	A	G	0.104578	0.336448	13	99788169	4095	0.0236651	9.91236e-06	0.0689092	19.5282
p__Proteobacteria.c__Betaproteobacteria.o__Burkholderiales.f__Sutterellaceae.g__Parasutterella.s__Parasutterella_excrementihominis	rs9847008	G	T	-0.122061	0.24817	3	2063046	4095	0.0261533	3.05433e-06	-0.0727573	21.7821
p__Proteobacteria.c__Betaproteobacteria.o__Burkholderiales.f__Sutterellaceae.g__Sutterella	rs1421280	T	C	-0.104294	0.797244	13	72726920	5562	0.0234077	8.36846e-06	-0.059647	19.8518
p__Proteobacteria.c__Betaproteobacteria.o__Burkholderiales.f__Sutterellaceae.g__Sutterella	rs61790480	T	G	0.164248	0.0766359	3	170532111	5562	0.0361573	5.55631e-06	0.0608083	20.6353
p__Proteobacteria.c__Betaproteobacteria.o__Burkholderiales.f__Sutterellaceae.g__Sutterella	rs6478652	T	G	-0.104323	0.229972	9	126987143	5562	0.0228817	5.13388e-06	-0.0610302	20.7867
p__Proteobacteria.c__Betaproteobacteria.o__Burkholderiales.f__Sutterellaceae.g__Sutterella	rs7179502	A	G	0.102337	0.26408	15	101478959	5562	0.0218584	2.8437e-06	0.0626644	21.9192
p__Proteobacteria.c__Betaproteobacteria.o__Burkholderiales.f__Sutterellaceae.g__Sutterella.s__Sutterella_wadsworthensis	rs1421280	T	C	-0.106525	0.797239	13	72726920	5552	0.0234422	5.51542e-06	-0.0608837	20.6494
p__Proteobacteria.c__Betaproteobacteria.o__Burkholderiales.f__Sutterellaceae.g__Sutterella.s__Sutterella_wadsworthensis	rs61790480	T	G	0.165737	0.0765938	3	170532111	5552	0.0362025	4.69341e-06	0.061336	20.9585
p__Proteobacteria.c__Betaproteobacteria.o__Burkholderiales.f__Sutterellaceae.g__Sutterella.s__Sutterella_wadsworthensis	rs6478652	T	G	-0.105694	0.230048	9	126987143	5552	0.0229013	3.92764e-06	-0.0618315	21.2998
p__Proteobacteria.c__Betaproteobacteria.o__Burkholderiales.f__Sutterellaceae.g__Sutterella.s__Sutterella_wadsworthensis	rs7179502	A	G	0.101697	0.264105	15	101478959	5552	0.0218773	3.3436e-06	0.0622762	21.6085
p__Proteobacteria.c__Betaproteobacteria.o__Burkholderiales.f__Sutterellaceae.g__Sutterellaceae_unclassified	rs10898147	T	C	-0.136615	0.233233	11	83335977	3063	0.0303855	6.92221e-06	-0.0809975	20.2146
p__Proteobacteria.c__Betaproteobacteria.o__Burkholderiales.f__Sutterellaceae.g__Sutterellaceae_unclassified	rs116693483	T	G	0.281141	0.0563084	2	75660834	3063	0.0600215	2.8133e-06	0.0843596	21.9399
p__Proteobacteria.c__Betaproteobacteria.o__Burkholderiales.f__Sutterellaceae.g__Sutterellaceae_unclassified	rs1685109	C	T	-0.198968	0.0893011	8	32211367	3063	0.0448762	9.2627e-06	-0.0798813	19.6577
p__Proteobacteria.c__Betaproteobacteria.o__Burkholderiales.f__Sutterellaceae.g__Sutterellaceae_unclassified	rs1985586	T	G	-0.113169	0.524115	12	54496487	3063	0.0256005	9.8441e-06	-0.0796461	19.5414
p__Proteobacteria.c__Betaproteobacteria.o__Burkholderiales.f__Sutterellaceae.g__Sutterellaceae_unclassified	rs56246718	G	C	0.142216	0.264851	4	184581820	3063	0.0304435	2.99031e-06	0.0841358	21.8228
p__Proteobacteria.c__Betaproteobacteria.o__Burkholderiales.f__Sutterellaceae.g__Sutterellaceae_unclassified	rs62501151	T	G	-0.1337	0.274887	8	23134901	3063	0.0291896	4.64097e-06	-0.0825065	20.98
p__Proteobacteria.c__Deltaproteobacteria	rs10087056	A	C	-0.0821264	0.385711	8	130836118	7042	0.0175093	2.726e-06	-0.055815	22.0004
p__Proteobacteria.c__Deltaproteobacteria	rs11219805	C	T	0.0953742	0.264005	11	124718707	7042	0.0196637	1.23298e-06	0.0577105	23.525
p__Proteobacteria.c__Deltaproteobacteria	rs237461	C	T	-0.0851996	0.290792	20	48033171	7042	0.018658	4.96216e-06	-0.054343	20.8518
p__Proteobacteria.c__Deltaproteobacteria	rs2990682	G	C	0.0839398	0.304642	1	13839382	7042	0.0185872	6.30212e-06	0.0537451	20.3942
p__Proteobacteria.c__Deltaproteobacteria	rs73966738	C	G	-0.127535	0.102434	2	150948178	7042	0.0287267	9.01251e-06	-0.0528385	19.7101
p__Proteobacteria.c__Deltaproteobacteria.o__Desulfovibrionales	rs10087056	A	C	-0.0821294	0.385711	8	130836118	7042	0.0175092	2.72366e-06	-0.0558171	22.002
p__Proteobacteria.c__Deltaproteobacteria.o__Desulfovibrionales	rs11219805	C	T	0.0953862	0.264005	11	124718707	7042	0.0196637	1.22917e-06	0.0577177	23.531
p__Proteobacteria.c__Deltaproteobacteria.o__Desulfovibrionales	rs237461	C	T	-0.085199	0.290792	20	48033171	7042	0.018658	4.96283e-06	-0.0543427	20.8516
p__Proteobacteria.c__Deltaproteobacteria.o__Desulfovibrionales	rs2990682	G	C	0.0839456	0.304642	1	13839382	7042	0.0185872	6.29282e-06	0.0537488	20.397
p__Proteobacteria.c__Deltaproteobacteria.o__Desulfovibrionales	rs73966738	C	G	-0.127534	0.102434	2	150948178	7042	0.0287267	9.01423e-06	-0.052838	19.7097
p__Proteobacteria.c__Deltaproteobacteria.o__Desulfovibrionales.f__Desulfovibrionaceae	rs10087056	A	C	-0.0821171	0.385711	8	130836118	7042	0.0175092	2.73293e-06	-0.0558088	21.9955
p__Proteobacteria.c__Deltaproteobacteria.o__Desulfovibrionales.f__Desulfovibrionaceae	rs11219805	C	T	0.0953695	0.264005	11	124718707	7042	0.0196637	1.23441e-06	0.0577077	23.5228
p__Proteobacteria.c__Deltaproteobacteria.o__Desulfovibrionales.f__Desulfovibrionaceae	rs237461	C	T	-0.0851866	0.290792	20	48033171	7042	0.018658	4.97834e-06	-0.0543349	20.8456
p__Proteobacteria.c__Deltaproteobacteria.o__Desulfovibrionales.f__Desulfovibrionaceae	rs2990682	G	C	0.0839517	0.304642	1	13839382	7042	0.0185872	6.2829e-06	0.0537527	20.4
p__Proteobacteria.c__Deltaproteobacteria.o__Desulfovibrionales.f__Desulfovibrionaceae	rs73966738	C	G	-0.127521	0.102434	2	150948178	7042	0.0287266	9.03271e-06	-0.0528328	19.7058
p__Proteobacteria.c__Deltaproteobacteria.o__Desulfovibrionales.f__Desulfovibrionaceae.g__Bilophila	rs12913320	T	C	-0.0932645	0.236869	15	89377788	6881	0.0208999	8.10295e-06	-0.0537258	19.9134
p__Proteobacteria.c__Deltaproteobacteria.o__Desulfovibrionales.f__Desulfovibrionaceae.g__Bilophila	rs13009600	A	G	0.0773765	0.382966	2	211772624	6881	0.0174601	9.3525e-06	0.0533558	19.6393
p__Proteobacteria.c__Deltaproteobacteria.o__Desulfovibrionales.f__Desulfovibrionaceae.g__Bilophila	rs2579005	G	T	0.0910688	0.70095	2	216484768	6881	0.01924	2.20896e-06	0.0569765	22.4041
p__Proteobacteria.c__Deltaproteobacteria.o__Desulfovibrionales.f__Desulfovibrionaceae.g__Bilophila	rs2990682	G	C	0.0864227	0.304692	1	13839382	6881	0.0187368	3.97945e-06	0.0555263	21.2747
p__Proteobacteria.c__Deltaproteobacteria.o__Desulfovibrionales.f__Desulfovibrionaceae.g__Bilophila	rs6958516	C	G	-0.090388	0.305548	7	158240602	6881	0.0189915	1.94179e-06	-0.0572895	22.6518
p__Proteobacteria.c__Deltaproteobacteria.o__Desulfovibrionales.f__Desulfovibrionaceae.g__Bilophila	rs77848425	T	C	0.12911	0.106589	4	186557727	6881	0.0284778	5.79565e-06	0.0545812	20.5545
p__Proteobacteria.c__Deltaproteobacteria.o__Desulfovibrionales.f__Desulfovibrionaceae.g__Bilophila.s__Bilophila_unclassified	rs11067415	C	A	-0.0947736	0.221027	12	115550990	6869	0.020526	3.8887e-06	-0.0556322	21.3189
p__Proteobacteria.c__Deltaproteobacteria.o__Desulfovibrionales.f__Desulfovibrionaceae.g__Bilophila.s__Bilophila_unclassified	rs11260998	A	G	-0.0786151	0.391129	1	18718305	6869	0.0175239	7.25208e-06	-0.0540574	20.1256
p__Proteobacteria.c__Deltaproteobacteria.o__Desulfovibrionales.f__Desulfovibrionaceae.g__Bilophila.s__Bilophila_unclassified	rs12913320	T	C	-0.0930015	0.236977	15	89377788	6869	0.0208979	8.57629e-06	-0.0536262	19.8049
p__Proteobacteria.c__Deltaproteobacteria.o__Desulfovibrionales.f__Desulfovibrionaceae.g__Bilophila.s__Bilophila_unclassified	rs13009600	A	G	0.0806918	0.38298	2	211772624	6869	0.0174623	3.82037e-06	0.0556764	21.3529
p__Proteobacteria.c__Deltaproteobacteria.o__Desulfovibrionales.f__Desulfovibrionaceae.g__Bilophila.s__Bilophila_unclassified	rs2579005	G	T	0.0905141	0.700988	2	216484768	6869	0.0192398	2.54452e-06	0.0566805	22.1326
p__Proteobacteria.c__Deltaproteobacteria.o__Desulfovibrionales.f__Desulfovibrionaceae.g__Bilophila.s__Bilophila_unclassified	rs2990682	G	C	0.0917936	0.304496	1	13839382	6869	0.0187482	9.77475e-07	0.058981	23.972
p__Proteobacteria.c__Deltaproteobacteria.o__Desulfovibrionales.f__Desulfovibrionaceae.g__Bilophila.s__Bilophila_unclassified	rs6127771	T	C	-0.079596	0.535175	20	36959732	6869	0.0171965	3.68116e-06	-0.0557688	21.4241
p__Proteobacteria.c__Deltaproteobacteria.o__Desulfovibrionales.f__Desulfovibrionaceae.g__Bilophila.s__Bilophila_unclassified	rs6958516	C	G	-0.08895	0.305635	7	158240602	6869	0.0189988	2.84263e-06	-0.0564085	21.92
p__Proteobacteria.c__Deltaproteobacteria.o__Desulfovibrionales.f__Desulfovibrionaceae.g__Bilophila.s__Bilophila_unclassified	rs765025	G	C	0.103214	0.166572	4	66600345	6869	0.0230703	7.681e-06	0.05391	20.0157
p__Proteobacteria.c__Deltaproteobacteria.o__Desulfovibrionales.f__Desulfovibrionaceae.g__Bilophila.s__Bilophila_unclassified	rs77848425	T	C	0.129746	0.10663	4	186557727	6869	0.0284739	5.19727e-06	0.0549045	20.7632
p__Proteobacteria.c__Deltaproteobacteria.o__Desulfovibrionales.f__Desulfovibrionaceae.g__Bilophila.s__Bilophila_wadsworthia	rs10276776	A	G	0.207054	0.0554953	7	154592769	5588	0.0413744	5.6038e-07	0.0668082	25.044
p__Proteobacteria.c__Deltaproteobacteria.o__Desulfovibrionales.f__Desulfovibrionaceae.g__Bilophila.s__Bilophila_wadsworthia	rs11768363	C	T	-0.0938038	0.640847	7	147419683	5588	0.02019	3.38342e-06	-0.0620435	21.5858
p__Proteobacteria.c__Deltaproteobacteria.o__Desulfovibrionales.f__Desulfovibrionaceae.g__Bilophila.s__Bilophila_wadsworthia	rs12724599	T	C	0.092649	0.32024	1	202045541	5588	0.0205377	6.44696e-06	0.060249	20.3507
p__Proteobacteria.c__Deltaproteobacteria.o__Desulfovibrionales.f__Desulfovibrionaceae.g__Bilophila.s__Bilophila_wadsworthia	rs1688043	T	C	0.158759	0.919366	19	35553341	5588	0.0358258	9.36148e-06	0.0591875	19.6375
p__Proteobacteria.c__Deltaproteobacteria.o__Desulfovibrionales.f__Desulfovibrionaceae.g__Bilophila.s__Bilophila_wadsworthia	rs34196897	A	G	0.192718	0.0541149	12	45843593	5588	0.042692	6.35694e-06	0.0602886	20.3776
p__Proteobacteria.c__Deltaproteobacteria.o__Desulfovibrionales.f__Desulfovibrionaceae.g__Bilophila.s__Bilophila_wadsworthia	rs35334318	C	G	0.14498	0.103231	20	10124075	5588	0.0320708	6.16619e-06	0.0603745	20.4359
p__Proteobacteria.c__Deltaproteobacteria.o__Desulfovibrionales.f__Desulfovibrionaceae.g__Bilophila.s__Bilophila_wadsworthia	rs6852392	T	C	0.0834404	0.513342	4	29441154	5588	0.0187833	8.9017e-06	0.0593319	19.7337
p__Proteobacteria.c__Deltaproteobacteria.o__Desulfovibrionales.f__Desulfovibrionaceae.g__Desulfovibrio	rs12466754	T	C	-0.208624	0.0887719	2	19878289	3161	0.0464826	7.18223e-06	-0.079601	20.1441
p__Proteobacteria.c__Deltaproteobacteria.o__Desulfovibrionales.f__Desulfovibrionaceae.g__Desulfovibrio	rs2477580	G	A	0.146444	0.747226	1	111787395	3161	0.0302167	1.25693e-06	0.0859093	23.488
p__Proteobacteria.c__Deltaproteobacteria.o__Desulfovibrionales.f__Desulfovibrionaceae.g__Desulfovibrio.s__Desulfovibrio_piger	rs10030640	T	G	-0.128384	0.378828	4	18943713	2645	0.0280832	4.84127e-06	-0.0885737	20.8991
p__Proteobacteria.c__Deltaproteobacteria.o__Desulfovibrionales.f__Desulfovibrionaceae.g__Desulfovibrio.s__Desulfovibrio_piger	rs196229	A	C	-0.125691	0.624689	10	121459517	2645	0.0283427	9.22123e-06	-0.0859416	19.6663
p__Proteobacteria.c__Deltaproteobacteria.o__Desulfovibrionales.f__Desulfovibrionaceae.g__Desulfovibrio.s__Desulfovibrio_piger	rs4854535	C	T	0.180561	0.835178	2	69180661	2645	0.0377846	1.76435e-06	0.0925535	22.8359
p__Proteobacteria.c__Deltaproteobacteria.o__Desulfovibrionales.f__Desulfovibrionaceae.g__Desulfovibrio.s__Desulfovibrio_piger	rs61818112	A	G	0.255213	0.0628904	1	158039727	2645	0.0577492	9.90047e-06	0.0856465	19.5305
p__Proteobacteria.c__Deltaproteobacteria.o__Desulfovibrionales.f__Desulfovibrionaceae.g__Desulfovibrio.s__Desulfovibrio_piger	rs75364852	C	A	0.138789	0.334498	18	60781820	2645	0.0313763	9.71772e-06	0.0857239	19.5661
p__Proteobacteria.c__Deltaproteobacteria.o__Desulfovibrionales.f__Desulfovibrionaceae.g__Desulfovibrio.s__Desulfovibrio_piger	rs77902968	A	G	-0.271803	0.0586389	2	233883133	2645	0.0579941	2.77591e-06	-0.0907873	21.9655
p__Proteobacteria.c__Gammaproteobacteria	rs117076107	A	G	-0.197134	0.0608167	10	135417440	6415	0.0376204	1.6051e-07	-0.0652949	27.4584
p__Proteobacteria.c__Gammaproteobacteria	rs12726307	T	G	0.119809	0.145928	1	177541010	6415	0.0251698	1.93552e-06	0.0593355	22.658
p__Proteobacteria.c__Gammaproteobacteria	rs292226	A	G	0.109603	0.187608	6	90626584	6415	0.0230947	2.07668e-06	0.0591587	22.5228
p__Proteobacteria.c__Gammaproteobacteria	rs80113686	C	G	-0.127998	0.117738	9	18127674	6415	0.0284635	6.89449e-06	-0.0560662	20.2223
p__Proteobacteria.c__Gammaproteobacteria.o__Enterobacteriales	rs112572980	G	A	0.190137	0.0527728	6	12752767	5763	0.0427409	8.6437e-06	0.0585098	19.7899
p__Proteobacteria.c__Gammaproteobacteria.o__Enterobacteriales	rs113117201	T	C	0.197277	0.0588079	3	168326056	5763	0.0439409	7.13565e-06	0.0590474	20.1565
p__Proteobacteria.c__Gammaproteobacteria.o__Enterobacteriales	rs115534005	C	T	0.229237	0.0507977	5	44055894	5763	0.0447551	3.02249e-07	0.0673298	26.2353
p__Proteobacteria.c__Gammaproteobacteria.o__Enterobacteriales	rs13138313	T	C	0.0851979	0.414534	4	146977979	5763	0.0189585	6.99238e-06	0.059104	20.1953
p__Proteobacteria.c__Gammaproteobacteria.o__Enterobacteriales	rs13166339	G	A	-0.180471	0.0659301	5	39774566	5763	0.0381965	2.3033e-06	-0.0621292	22.3238
p__Proteobacteria.c__Gammaproteobacteria.o__Enterobacteriales.f__Enterobacteriaceae	rs112572980	G	A	0.190198	0.0527728	6	12752767	5763	0.0427408	8.58607e-06	0.0585286	19.8027
p__Proteobacteria.c__Gammaproteobacteria.o__Enterobacteriales.f__Enterobacteriaceae	rs113117201	T	C	0.197345	0.0588079	3	168326056	5763	0.0439409	7.08378e-06	0.0590677	20.1705
p__Proteobacteria.c__Gammaproteobacteria.o__Enterobacteriales.f__Enterobacteriaceae	rs115534005	C	T	0.229202	0.0507977	5	44055894	5763	0.044755	3.03503e-07	0.0673196	26.2273
p__Proteobacteria.c__Gammaproteobacteria.o__Enterobacteriales.f__Enterobacteriaceae	rs13138313	T	C	0.0851873	0.414534	4	146977979	5763	0.0189584	7.01049e-06	0.0590967	20.1904
p__Proteobacteria.c__Gammaproteobacteria.o__Enterobacteriales.f__Enterobacteriaceae	rs13166339	G	A	-0.180471	0.0659301	5	39774566	5763	0.0381964	2.30336e-06	-0.0621291	22.3238
p__Proteobacteria.c__Gammaproteobacteria.o__Enterobacteriales.f__Enterobacteriaceae.g__Escherichia	rs112572980	G	A	0.195442	0.0531246	6	12752767	5602	0.0433271	6.45687e-06	0.0601695	20.3478
p__Proteobacteria.c__Gammaproteobacteria.o__Enterobacteriales.f__Enterobacteriaceae.g__Escherichia	rs115534005	C	T	0.222864	0.0506552	5	44055894	5602	0.0454974	9.66199e-07	0.0653178	23.9943
p__Proteobacteria.c__Gammaproteobacteria.o__Enterobacteriales.f__Enterobacteriaceae.g__Escherichia	rs11676886	G	A	0.0901209	0.629911	2	97249011	5602	0.020233	8.42283e-06	0.0594159	19.8394
p__Proteobacteria.c__Gammaproteobacteria.o__Enterobacteriales.f__Enterobacteriaceae.g__Escherichia	rs11731238	G	A	-0.176657	0.0666628	4	1063833	5602	0.0397182	8.6769e-06	-0.059331	19.7826
p__Proteobacteria.c__Gammaproteobacteria.o__Enterobacteriales.f__Enterobacteriaceae.g__Escherichia	rs1246347	G	C	0.091836	0.355647	12	131911441	5602	0.0199224	4.03276e-06	0.061483	21.2492
p__Proteobacteria.c__Gammaproteobacteria.o__Enterobacteriales.f__Enterobacteriaceae.g__Escherichia	rs13138313	T	C	0.090024	0.41414	4	146977979	5602	0.0192643	2.967e-06	0.0623254	21.8378
p__Proteobacteria.c__Gammaproteobacteria.o__Enterobacteriales.f__Enterobacteriaceae.g__Escherichia	rs17058001	T	C	0.181601	0.059268	6	130150468	5602	0.0405322	7.44935e-06	0.0597652	20.0742
p__Proteobacteria.c__Gammaproteobacteria.o__Enterobacteriales.f__Enterobacteriaceae.g__Escherichia	rs1983438	G	A	0.0865054	0.388413	12	61444056	5602	0.0195812	9.97191e-06	0.0589325	19.5168
p__Proteobacteria.c__Gammaproteobacteria.o__Enterobacteriales.f__Enterobacteriaceae.g__Escherichia	rs2362966	C	G	0.184059	0.066988	10	125560687	5602	0.0411597	7.75516e-06	0.059651	19.9973
p__Proteobacteria.c__Gammaproteobacteria.o__Enterobacteriales.f__Enterobacteriaceae.g__Escherichia	rs2791437	A	G	-0.116971	0.192315	9	125844582	5602	0.0252604	3.64605e-06	-0.0617609	21.4425
p__Proteobacteria.c__Gammaproteobacteria.o__Enterobacteriales.f__Enterobacteriaceae.g__Escherichia	rs62242204	A	G	-0.102919	0.233664	3	30236230	5602	0.0232348	9.44408e-06	-0.0590886	19.6207
p__Proteobacteria.c__Gammaproteobacteria.o__Enterobacteriales.f__Enterobacteriaceae.g__Escherichia.s__Escherichia_coli	rs10024750	C	T	0.104523	0.56448	4	5647018	4040	0.0224092	3.0969e-06	0.0732041	21.7556
p__Proteobacteria.c__Gammaproteobacteria.o__Enterobacteriales.f__Enterobacteriaceae.g__Escherichia.s__Escherichia_coli	rs10752292	G	A	-0.118953	0.723602	10	13347821	4040	0.0249473	1.85915e-06	-0.0748253	22.7354
p__Proteobacteria.c__Gammaproteobacteria.o__Enterobacteriales.f__Enterobacteriaceae.g__Escherichia.s__Escherichia_coli	rs11149171	C	T	-0.151409	0.153328	13	25235968	4040	0.0307603	8.55648e-07	-0.0772288	24.2283
p__Proteobacteria.c__Gammaproteobacteria.o__Enterobacteriales.f__Enterobacteriaceae.g__Escherichia.s__Escherichia_coli	rs12623651	A	C	-0.106305	0.347274	2	20684657	4040	0.0237186	7.39714e-06	-0.0703565	20.0877
p__Proteobacteria.c__Gammaproteobacteria.o__Enterobacteriales.f__Enterobacteriaceae.g__Escherichia.s__Escherichia_coli	rs17729286	A	C	-0.20256	0.0631649	4	1101148	4040	0.0456221	8.99824e-06	-0.0697006	19.7131
p__Proteobacteria.c__Gammaproteobacteria.o__Enterobacteriales.f__Enterobacteriaceae.g__Escherichia.s__Escherichia_coli	rs2600191	G	T	-0.120105	0.621669	3	9322660	4040	0.0243014	7.72041e-07	-0.077542	24.4264
p__Proteobacteria.c__Gammaproteobacteria.o__Enterobacteriales.f__Enterobacteriaceae.g__Escherichia.s__Escherichia_coli	rs62578888	A	G	0.119345	0.576574	9	129613130	4040	0.023481	3.72291e-07	0.0797294	25.8329
p__Proteobacteria.c__Gammaproteobacteria.o__Enterobacteriales.f__Enterobacteriaceae.g__Escherichia.s__Escherichia_coli	rs6857075	C	T	0.104214	0.420368	4	146937467	4040	0.0225159	3.6841e-06	0.0726446	21.4226
p__Proteobacteria.c__Gammaproteobacteria.o__Enterobacteriales.f__Enterobacteriaceae.g__Escherichia.s__Escherichia_coli	rs731362	G	C	0.120347	0.322101	19	46585509	4040	0.025477	2.31514e-06	0.0741325	22.314
p__Proteobacteria.c__Gammaproteobacteria.o__Enterobacteriales.f__Enterobacteriaceae.g__Escherichia.s__Escherichia_coli	rs75297146	C	T	-0.235198	0.0541269	8	3004551	4040	0.0504335	3.10836e-06	-0.0731922	21.7485
p__Proteobacteria.c__Gammaproteobacteria.o__Enterobacteriales.f__Enterobacteriaceae.g__Escherichia.s__Escherichia_coli	rs78009268	T	C	0.20892	0.0776471	13	96188617	4040	0.0418614	6.0144e-07	0.0782975	24.9076
p__Proteobacteria.c__Gammaproteobacteria.o__Enterobacteriales.f__Enterobacteriaceae.g__Escherichia.s__Escherichia_coli	rs9466145	A	C	-0.105919	0.549311	6	21677060	4040	0.0229081	3.77059e-06	-0.0725696	21.3781
p__Proteobacteria.c__Gammaproteobacteria.o__Enterobacteriales.f__Enterobacteriaceae.g__Escherichia.s__Escherichia_unclassified	rs10900435	G	A	0.0958589	0.409844	1	204973138	4971	0.0208596	4.31871e-06	0.0650534	21.1179
p__Proteobacteria.c__Gammaproteobacteria.o__Enterobacteriales.f__Enterobacteriaceae.g__Escherichia.s__Escherichia_unclassified	rs112644714	G	A	0.178526	0.0896612	6	10108495	4971	0.0401635	8.79017e-06	0.0629322	19.7578
p__Proteobacteria.c__Gammaproteobacteria.o__Enterobacteriales.f__Enterobacteriaceae.g__Escherichia.s__Escherichia_unclassified	rs115534005	C	T	0.244256	0.0506183	5	44055894	4971	0.0481471	3.91367e-07	0.0717824	25.7364
p__Proteobacteria.c__Gammaproteobacteria.o__Enterobacteriales.f__Enterobacteriaceae.g__Escherichia.s__Escherichia_unclassified	rs12300342	G	A	0.109002	0.367899	12	61422160	4971	0.0208365	1.6832e-07	0.0740087	27.3665
p__Proteobacteria.c__Gammaproteobacteria.o__Enterobacteriales.f__Enterobacteriaceae.g__Escherichia.s__Escherichia_unclassified	rs12700345	G	C	-0.120102	0.179935	7	22134585	4971	0.0260325	3.95862e-06	-0.0653088	21.2848
p__Proteobacteria.c__Gammaproteobacteria.o__Enterobacteriales.f__Enterobacteriaceae.g__Escherichia.s__Escherichia_unclassified	rs2791437	A	G	-0.126729	0.191182	9	125844582	4971	0.026727	2.12032e-06	-0.0671136	22.4828
p__Proteobacteria.c__Gammaproteobacteria.o__Enterobacteriales.f__Enterobacteriaceae.g__Escherichia.s__Escherichia_unclassified	rs35630916	T	G	0.174552	0.0768958	13	78731727	4971	0.0388198	6.90888e-06	0.0636585	20.2183
p__Proteobacteria.c__Gammaproteobacteria.o__Pasteurellales	rs12254965	G	A	-0.194969	0.139658	10	127297038	2473	0.0437944	8.51087e-06	-0.0892022	19.8195
p__Proteobacteria.c__Gammaproteobacteria.o__Pasteurellales	rs7132825	A	G	0.225746	0.0870785	12	1500603	2473	0.0503199	7.24961e-06	0.0898842	20.1262
p__Proteobacteria.c__Gammaproteobacteria.o__Pasteurellales.f__Pasteurellaceae	rs12254965	G	A	-0.194897	0.139658	10	127297038	2473	0.0437944	8.57587e-06	-0.0891697	19.805
p__Proteobacteria.c__Gammaproteobacteria.o__Pasteurellales.f__Pasteurellaceae	rs7132825	A	G	0.22574	0.0870785	12	1500603	2473	0.0503199	7.25415e-06	0.0898815	20.125
p__Proteobacteria.c__Gammaproteobacteria.o__Pasteurellales.f__Pasteurellaceae.g__Haemophilus	rs7132825	A	G	0.230437	0.0865655	12	1500603	2453	0.0506019	5.26534e-06	0.0915978	20.7383
p__Proteobacteria.c__Gammaproteobacteria.o__Pasteurellales.f__Pasteurellaceae.g__Haemophilus	rs76236729	T	C	0.188796	0.129339	18	8831132	2453	0.0426104	9.39052e-06	0.0891402	19.6316
p__Proteobacteria.c__Gammaproteobacteria.o__Pasteurellales.f__Pasteurellaceae.g__Haemophilus	rs7651754	C	T	-0.215544	0.109385	3	44175797	2453	0.0475535	5.82446e-06	-0.0911736	20.545
p__Proteobacteria.c__Gammaproteobacteria.o__Pasteurellales.f__Pasteurellaceae.g__Haemophilus	rs983309	G	T	-0.197113	0.874439	8	9177732	2453	0.043067	4.71937e-06	-0.0920558	20.9479
p__Proteobacteria.c__Gammaproteobacteria.o__Pasteurellales.f__Pasteurellaceae.g__Haemophilus.s__Haemophilus_parainfluenzae	rs28693594	C	A	-0.192657	0.151902	8	8602444	2425	0.0415618	3.56186e-06	-0.0937555	21.4873
p__Proteobacteria.c__Gammaproteobacteria.o__Pasteurellales.f__Pasteurellaceae.g__Haemophilus.s__Haemophilus_parainfluenzae	rs7132825	A	G	0.227758	0.0869464	12	1500603	2425	0.050722	7.11184e-06	0.0908449	20.1629
p__Proteobacteria.c__Gammaproteobacteria.o__Pasteurellales.f__Pasteurellaceae.g__Haemophilus.s__Haemophilus_parainfluenzae	rs76236729	T	C	0.194651	0.1294	18	8831132	2425	0.0427432	5.26457e-06	0.0921216	20.7385
p__Proteobacteria.c__Gammaproteobacteria.o__Pasteurellales.f__Pasteurellaceae.g__Haemophilus.s__Haemophilus_parainfluenzae	rs7651754	C	T	-0.212476	0.109978	3	44175797	2425	0.0476294	8.15693e-06	-0.0902571	19.9007
p__Proteobacteria.c__Gammaproteobacteria.o__Pasteurellales.f__Pasteurellaceae.g__Haemophilus.s__Haemophilus_parainfluenzae	rs781762	A	G	0.265272	0.0735549	6	125244265	2425	0.0600061	9.83621e-06	0.0894487	19.543
p__Verrucomicrobia	rs12710731	T	C	0.0908999	0.290693	2	16720355	6090	0.0199385	5.13919e-06	0.0583303	20.7847
p__Verrucomicrobia	rs1298928	G	T	0.106846	0.182956	5	118836004	6090	0.0236374	6.17828e-06	0.0578352	20.4322
p__Verrucomicrobia	rs1532932	G	A	-0.0999821	0.786723	16	10082174	6090	0.0223102	7.4134e-06	-0.0573412	20.0835
p__Verrucomicrobia	rs166570	G	C	-0.0894324	0.636465	12	65405314	6090	0.0190783	2.76346e-06	-0.0599703	21.9742
p__Verrucomicrobia	rs2523176	T	C	0.109569	0.204089	19	2272309	6090	0.0241816	5.86781e-06	0.0579742	20.5308
p__Verrucomicrobia	rs35895642	T	C	0.109958	0.198579	15	37816202	6090	0.0229035	1.57958e-06	0.0614136	23.0486
p__Verrucomicrobia	rs36119306	T	A	0.108912	0.197307	6	37707962	6090	0.0234524	3.41821e-06	0.059413	21.5662
p__Verrucomicrobia	rs4075877	T	C	-0.0852507	0.586452	11	67567936	6090	0.0189657	6.95748e-06	-0.0575137	20.2049
p__Verrucomicrobia	rs4670221	G	C	-0.0901857	0.308248	2	38050232	6090	0.0201434	7.56346e-06	-0.0572867	20.0452
p__Verrucomicrobia	rs55926131	T	C	-0.105945	0.611517	12	115085267	6090	0.020256	1.69222e-07	-0.0668832	27.3562
p__Verrucomicrobia	rs68058313	T	C	0.191006	0.0641869	5	24990890	6090	0.039289	1.16469e-06	0.0621865	23.6347
p__Verrucomicrobia	rs6823767	C	T	0.0928241	0.261341	4	151295085	6090	0.02072	7.46675e-06	0.0573217	20.0698
p__Verrucomicrobia	rs79041579	A	G	0.127256	0.1829	17	47860915	6090	0.0244438	1.92872e-07	0.0665747	27.1033
p__Verrucomicrobia	rs7912369	G	A	0.088365	0.702824	10	2005604	6090	0.0199345	9.30323e-06	0.0567202	19.6494
p__Verrucomicrobia	rs9368149	G	A	-0.124428	0.172487	6	20097305	6090	0.0259939	1.69456e-06	-0.061234	22.9135
p__Verrucomicrobia.c__Verrucomicrobiae	rs12710731	T	C	0.0908998	0.290693	2	16720355	6090	0.0199385	5.13932e-06	0.0583303	20.7846
p__Verrucomicrobia.c__Verrucomicrobiae	rs1298928	G	T	0.106841	0.182956	5	118836004	6090	0.0236374	6.18466e-06	0.0578324	20.4302
p__Verrucomicrobia.c__Verrucomicrobiae	rs1532932	G	A	-0.0999825	0.786723	16	10082174	6090	0.0223102	7.41284e-06	-0.0573414	20.0836
p__Verrucomicrobia.c__Verrucomicrobiae	rs166570	G	C	-0.0894444	0.636465	12	65405314	6090	0.0190782	2.75491e-06	-0.0599784	21.9801
p__Verrucomicrobia.c__Verrucomicrobiae	rs2523176	T	C	0.109566	0.204089	19	2272309	6090	0.0241816	5.87114e-06	0.0579727	20.5298
p__Verrucomicrobia.c__Verrucomicrobiae	rs35895642	T	C	0.109956	0.198579	15	37816202	6090	0.0229035	1.58024e-06	0.0614125	23.0478
p__Verrucomicrobia.c__Verrucomicrobiae	rs36119306	T	A	0.108908	0.197307	6	37707962	6090	0.0234524	3.42085e-06	0.059411	21.5647
p__Verrucomicrobia.c__Verrucomicrobiae	rs4075877	T	C	-0.0852446	0.586452	11	67567936	6090	0.0189657	6.96798e-06	-0.0575096	20.202
p__Verrucomicrobia.c__Verrucomicrobiae	rs4670221	G	C	-0.0901928	0.308248	2	38050232	6090	0.0201434	7.55088e-06	-0.0572912	20.0483
p__Verrucomicrobia.c__Verrucomicrobiae	rs55926131	T	C	-0.105935	0.611517	12	115085267	6090	0.0202559	1.69659e-07	-0.0668771	27.3512
p__Verrucomicrobia.c__Verrucomicrobiae	rs68058313	T	C	0.190994	0.0641869	5	24990890	6090	0.039289	1.16641e-06	0.0621828	23.6318
p__Verrucomicrobia.c__Verrucomicrobiae	rs6823767	C	T	0.0928282	0.261341	4	151295085	6090	0.02072	7.45973e-06	0.0573243	20.0716
p__Verrucomicrobia.c__Verrucomicrobiae	rs79041579	A	G	0.127245	0.1829	17	47860915	6090	0.0244438	1.93354e-07	0.0665688	27.0984
p__Verrucomicrobia.c__Verrucomicrobiae	rs7912369	G	A	0.0883668	0.702824	10	2005604	6090	0.0199345	9.29928e-06	0.0567214	19.6502
p__Verrucomicrobia.c__Verrucomicrobiae	rs9368149	G	A	-0.12443	0.172487	6	20097305	6090	0.0259939	1.69398e-06	-0.0612349	22.9142
p__Verrucomicrobia.c__Verrucomicrobiae.o__Verrucomicrobiales	rs12710731	T	C	0.0909006	0.290693	2	16720355	6090	0.0199385	5.13826e-06	0.0583308	20.785
p__Verrucomicrobia.c__Verrucomicrobiae.o__Verrucomicrobiales	rs1298928	G	T	0.106828	0.182956	5	118836004	6090	0.0236374	6.20019e-06	0.0578256	20.4254
p__Verrucomicrobia.c__Verrucomicrobiae.o__Verrucomicrobiales	rs1532932	G	A	-0.099981	0.786723	16	10082174	6090	0.0223102	7.41504e-06	-0.0573406	20.0831
p__Verrucomicrobia.c__Verrucomicrobiae.o__Verrucomicrobiales	rs166570	G	C	-0.0894474	0.636465	12	65405314	6090	0.0190782	2.7528e-06	-0.0599804	21.9816
p__Verrucomicrobia.c__Verrucomicrobiae.o__Verrucomicrobiales	rs2523176	T	C	0.10957	0.204089	19	2272309	6090	0.0241816	5.86649e-06	0.0579748	20.5313
p__Verrucomicrobia.c__Verrucomicrobiae.o__Verrucomicrobiales	rs35895642	T	C	0.109955	0.198579	15	37816202	6090	0.0229035	1.58046e-06	0.0614122	23.0475
p__Verrucomicrobia.c__Verrucomicrobiae.o__Verrucomicrobiales	rs36119306	T	A	0.10891	0.197307	6	37707962	6090	0.0234524	3.41969e-06	0.0594119	21.5654
p__Verrucomicrobia.c__Verrucomicrobiae.o__Verrucomicrobiales	rs4075877	T	C	-0.0852342	0.586452	11	67567936	6090	0.0189657	6.98598e-06	-0.0575026	20.1971
p__Verrucomicrobia.c__Verrucomicrobiae.o__Verrucomicrobiales	rs4670221	G	C	-0.0901992	0.308248	2	38050232	6090	0.0201434	7.53973e-06	-0.0572952	20.0512
p__Verrucomicrobia.c__Verrucomicrobiae.o__Verrucomicrobiales	rs55926131	T	C	-0.105929	0.611517	12	115085267	6090	0.0202559	1.69929e-07	-0.0668734	27.3481
p__Verrucomicrobia.c__Verrucomicrobiae.o__Verrucomicrobiales	rs68058313	T	C	0.190993	0.0641869	5	24990890	6090	0.039289	1.16664e-06	0.0621823	23.6315
p__Verrucomicrobia.c__Verrucomicrobiae.o__Verrucomicrobiales	rs6823767	C	T	0.0928213	0.261341	4	151295085	6090	0.02072	7.47136e-06	0.05732	20.0686
p__Verrucomicrobia.c__Verrucomicrobiae.o__Verrucomicrobiales	rs79041579	A	G	0.127237	0.1829	17	47860915	6090	0.0244437	1.93689e-07	0.0665647	27.0951
p__Verrucomicrobia.c__Verrucomicrobiae.o__Verrucomicrobiales	rs7912369	G	A	0.088363	0.702824	10	2005604	6090	0.0199345	9.30737e-06	0.056719	19.6486
p__Verrucomicrobia.c__Verrucomicrobiae.o__Verrucomicrobiales	rs9368149	G	A	-0.124432	0.172487	6	20097305	6090	0.0259939	1.69311e-06	-0.0612362	22.9152
p__Verrucomicrobia.c__Verrucomicrobiae.o__Verrucomicrobiales.f__Verrucomicrobiaceae	rs12710731	T	C	0.0909052	0.290693	2	16720355	6090	0.0199384	5.13256e-06	0.0583338	20.7872
p__Verrucomicrobia.c__Verrucomicrobiae.o__Verrucomicrobiales.f__Verrucomicrobiaceae	rs1298928	G	T	0.106836	0.182956	5	118836004	6090	0.0236374	6.19021e-06	0.05783	20.4285
p__Verrucomicrobia.c__Verrucomicrobiae.o__Verrucomicrobiales.f__Verrucomicrobiaceae	rs1532932	G	A	-0.0999736	0.786723	16	10082174	6090	0.0223101	7.42641e-06	-0.0573365	20.0801
p__Verrucomicrobia.c__Verrucomicrobiae.o__Verrucomicrobiales.f__Verrucomicrobiaceae	rs166570	G	C	-0.0894416	0.636465	12	65405314	6090	0.0190782	2.75678e-06	-0.0599766	21.9788
p__Verrucomicrobia.c__Verrucomicrobiae.o__Verrucomicrobiales.f__Verrucomicrobiaceae	rs2523176	T	C	0.109575	0.204089	19	2272309	6090	0.0241815	5.86081e-06	0.0579774	20.5331
p__Verrucomicrobia.c__Verrucomicrobiae.o__Verrucomicrobiales.f__Verrucomicrobiaceae	rs35895642	T	C	0.109943	0.198579	15	37816202	6090	0.0229035	1.58454e-06	0.0614056	23.0426
p__Verrucomicrobia.c__Verrucomicrobiae.o__Verrucomicrobiales.f__Verrucomicrobiaceae	rs36119306	T	A	0.108913	0.197307	6	37707962	6090	0.0234524	3.4172e-06	0.0594138	21.5668
p__Verrucomicrobia.c__Verrucomicrobiae.o__Verrucomicrobiales.f__Verrucomicrobiaceae	rs4075877	T	C	-0.0852424	0.586452	11	67567936	6090	0.0189657	6.97158e-06	-0.0575082	20.201
p__Verrucomicrobia.c__Verrucomicrobiae.o__Verrucomicrobiales.f__Verrucomicrobiaceae	rs4670221	G	C	-0.0902038	0.308248	2	38050232	6090	0.0201434	7.53145e-06	-0.0572982	20.0533
p__Verrucomicrobia.c__Verrucomicrobiae.o__Verrucomicrobiales.f__Verrucomicrobiaceae	rs55926131	T	C	-0.105931	0.611517	12	115085267	6090	0.0202559	1.69828e-07	-0.0668748	27.3493
p__Verrucomicrobia.c__Verrucomicrobiae.o__Verrucomicrobiales.f__Verrucomicrobiaceae	rs68058313	T	C	0.191014	0.0641869	5	24990890	6090	0.039289	1.16343e-06	0.0621892	23.6368
p__Verrucomicrobia.c__Verrucomicrobiae.o__Verrucomicrobiales.f__Verrucomicrobiaceae	rs6823767	C	T	0.0928291	0.261341	4	151295085	6090	0.0207199	7.45799e-06	0.0573249	20.072
p__Verrucomicrobia.c__Verrucomicrobiae.o__Verrucomicrobiales.f__Verrucomicrobiaceae	rs79041579	A	G	0.127241	0.1829	17	47860915	6090	0.0244437	1.93488e-07	0.0665671	27.0971
p__Verrucomicrobia.c__Verrucomicrobiae.o__Verrucomicrobiales.f__Verrucomicrobiaceae	rs7912369	G	A	0.088377	0.702824	10	2005604	6090	0.0199345	9.27693e-06	0.056728	19.6548
p__Verrucomicrobia.c__Verrucomicrobiae.o__Verrucomicrobiales.f__Verrucomicrobiaceae	rs9368149	G	A	-0.124435	0.172487	6	20097305	6090	0.0259939	1.69206e-06	-0.0612378	22.9164
p__Verrucomicrobia.c__Verrucomicrobiae.o__Verrucomicrobiales.f__Verrucomicrobiaceae.g__Akkermansia	rs12710731	T	C	0.0910033	0.290693	2	16720355	6090	0.019938	5.0115e-06	0.0583977	20.8329
p__Verrucomicrobia.c__Verrucomicrobiae.o__Verrucomicrobiales.f__Verrucomicrobiaceae.g__Akkermansia	rs1298928	G	T	0.106723	0.182956	5	118836004	6090	0.0236369	6.32938e-06	0.0577699	20.3859
p__Verrucomicrobia.c__Verrucomicrobiae.o__Verrucomicrobiales.f__Verrucomicrobiaceae.g__Akkermansia	rs1532932	G	A	-0.100048	0.786723	16	10082174	6090	0.0223097	7.30848e-06	-0.05738	20.1107
p__Verrucomicrobia.c__Verrucomicrobiae.o__Verrucomicrobiales.f__Verrucomicrobiaceae.g__Akkermansia	rs166570	G	C	-0.0893902	0.636465	12	65405314	6090	0.0190779	2.7921e-06	-0.0599434	21.9544
p__Verrucomicrobia.c__Verrucomicrobiae.o__Verrucomicrobiales.f__Verrucomicrobiaceae.g__Akkermansia	rs2523176	T	C	0.10972	0.204089	19	2272309	6090	0.0241811	5.69447e-06	0.0580549	20.5882
p__Verrucomicrobia.c__Verrucomicrobiae.o__Verrucomicrobiales.f__Verrucomicrobiaceae.g__Akkermansia	rs35895642	T	C	0.109922	0.198579	15	37816202	6090	0.0229031	1.59122e-06	0.0613948	23.0345
p__Verrucomicrobia.c__Verrucomicrobiae.o__Verrucomicrobiales.f__Verrucomicrobiaceae.g__Akkermansia	rs36119306	T	A	0.108922	0.197307	6	37707962	6090	0.0234519	3.40912e-06	0.05942	21.5713
p__Verrucomicrobia.c__Verrucomicrobiae.o__Verrucomicrobiales.f__Verrucomicrobiaceae.g__Akkermansia	rs4075877	T	C	-0.0853202	0.586452	11	67567936	6090	0.0189653	6.83557e-06	-0.0575617	20.2387
p__Verrucomicrobia.c__Verrucomicrobiae.o__Verrucomicrobiales.f__Verrucomicrobiaceae.g__Akkermansia	rs4670221	G	C	-0.0902391	0.308248	2	38050232	6090	0.020143	7.46681e-06	-0.0573217	20.0698
p__Verrucomicrobia.c__Verrucomicrobiae.o__Verrucomicrobiales.f__Verrucomicrobiaceae.g__Akkermansia	rs55926131	T	C	-0.105925	0.611517	12	115085267	6090	0.0202555	1.70043e-07	-0.0668718	27.3468
p__Verrucomicrobia.c__Verrucomicrobiae.o__Verrucomicrobiales.f__Verrucomicrobiaceae.g__Akkermansia	rs68058313	T	C	0.190878	0.0641869	5	24990890	6090	0.0392882	1.1833e-06	0.0621465	23.6042
p__Verrucomicrobia.c__Verrucomicrobiae.o__Verrucomicrobiales.f__Verrucomicrobiaceae.g__Akkermansia	rs6823767	C	T	0.0928428	0.261341	4	151295085	6090	0.0207196	7.43207e-06	0.0573344	20.0787
p__Verrucomicrobia.c__Verrucomicrobiae.o__Verrucomicrobiales.f__Verrucomicrobiaceae.g__Akkermansia	rs79041579	A	G	0.127155	0.1829	17	47860915	6090	0.0244433	1.9709e-07	0.0665235	27.0614
p__Verrucomicrobia.c__Verrucomicrobiae.o__Verrucomicrobiales.f__Verrucomicrobiaceae.g__Akkermansia	rs7912369	G	A	0.0884855	0.702824	10	2005604	6090	0.0199341	9.04193e-06	0.0567985	19.7038
p__Verrucomicrobia.c__Verrucomicrobiae.o__Verrucomicrobiales.f__Verrucomicrobiaceae.g__Akkermansia	rs9368149	G	A	-0.124406	0.172487	6	20097305	6090	0.0259934	1.70068e-06	-0.0612248	22.9066
p__Verrucomicrobia.c__Verrucomicrobiae.o__Verrucomicrobiales.f__Verrucomicrobiaceae.g__Akkermansia.s__Akkermansia_muciniphila	rs12710731	T	C	0.0907615	0.290693	2	16720355	6090	0.0199387	5.31295e-06	0.0582412	20.721
p__Verrucomicrobia.c__Verrucomicrobiae.o__Verrucomicrobiales.f__Verrucomicrobiaceae.g__Akkermansia.s__Akkermansia_muciniphila	rs1298928	G	T	0.107047	0.182956	5	118836004	6090	0.0236377	5.93596e-06	0.0579431	20.5087
p__Verrucomicrobia.c__Verrucomicrobiae.o__Verrucomicrobiales.f__Verrucomicrobiaceae.g__Akkermansia.s__Akkermansia_muciniphila	rs1532932	G	A	-0.0995889	0.786723	16	10082174	6090	0.0223104	8.05212e-06	-0.0571159	19.9255
p__Verrucomicrobia.c__Verrucomicrobiae.o__Verrucomicrobiales.f__Verrucomicrobiaceae.g__Akkermansia.s__Akkermansia_muciniphila	rs166570	G	C	-0.0890822	0.636465	12	65405314	6090	0.0190784	3.02285e-06	-0.0597358	21.802
p__Verrucomicrobia.c__Verrucomicrobiae.o__Verrucomicrobiales.f__Verrucomicrobiaceae.g__Akkermansia.s__Akkermansia_muciniphila	rs2523176	T	C	0.110284	0.204089	19	2272309	6090	0.0241818	5.10001e-06	0.0583508	20.7994
p__Verrucomicrobia.c__Verrucomicrobiae.o__Verrucomicrobiales.f__Verrucomicrobiaceae.g__Akkermansia.s__Akkermansia_muciniphila	rs35895642	T	C	0.109958	0.198579	15	37816202	6090	0.0229038	1.5799e-06	0.0614131	23.0482
p__Verrucomicrobia.c__Verrucomicrobiae.o__Verrucomicrobiales.f__Verrucomicrobiaceae.g__Akkermansia.s__Akkermansia_muciniphila	rs36119306	T	A	0.10858	0.197307	6	37707962	6090	0.0234526	3.66112e-06	0.0592321	21.4346
p__Verrucomicrobia.c__Verrucomicrobiae.o__Verrucomicrobiales.f__Verrucomicrobiaceae.g__Akkermansia.s__Akkermansia_muciniphila	rs4075877	T	C	-0.0845547	0.586452	11	67567936	6090	0.0189659	8.26333e-06	-0.0570452	19.876
p__Verrucomicrobia.c__Verrucomicrobiae.o__Verrucomicrobiales.f__Verrucomicrobiaceae.g__Akkermansia.s__Akkermansia_muciniphila	rs4670221	G	C	-0.0903199	0.308248	2	38050232	6090	0.0201436	7.33244e-06	-0.0573711	20.1045
p__Verrucomicrobia.c__Verrucomicrobiae.o__Verrucomicrobiales.f__Verrucomicrobiaceae.g__Akkermansia.s__Akkermansia_muciniphila	rs55926131	T	C	-0.106116	0.611517	12	115085267	6090	0.0202561	1.61726e-07	-0.0669897	27.4438
p__Verrucomicrobia.c__Verrucomicrobiae.o__Verrucomicrobiales.f__Verrucomicrobiaceae.g__Akkermansia.s__Akkermansia_muciniphila	rs68058313	T	C	0.191654	0.0641869	5	24990890	6090	0.0392894	1.07161e-06	0.0623962	23.795
p__Verrucomicrobia.c__Verrucomicrobiae.o__Verrucomicrobiales.f__Verrucomicrobiaceae.g__Akkermansia.s__Akkermansia_muciniphila	rs79041579	A	G	0.127401	0.1829	17	47860915	6090	0.024444	1.86847e-07	0.0666496	27.1646
p__Verrucomicrobia.c__Verrucomicrobiae.o__Verrucomicrobiales.f__Verrucomicrobiaceae.g__Akkermansia.s__Akkermansia_muciniphila	rs7912369	G	A	0.0885333	0.702824	10	2005604	6090	0.0199347	8.94722e-06	0.0568274	19.724
p__Verrucomicrobia.c__Verrucomicrobiae.o__Verrucomicrobiales.f__Verrucomicrobiaceae.g__Akkermansia.s__Akkermansia_muciniphila	rs9368149	G	A	-0.124355	0.172487	6	20097305	6090	0.0259942	1.71863e-06	-0.0611979	22.8864

## Sheet: suptable 4
Sup table 4. Instrumental variables of atrial fibrillation.
SNP	effect_allele	other_allele	beta	standard error	effect allele frequency	chronome	position	sample size	p value	rsq	F_stat
rs10141892	C	T	-0.0452	0.0068	0.5833	14	35184323	1030836	2.94781e-11	-0.00654675	44.1834
rs10213171	G	C	0.091	0.0134	0.0609	4	148937537	1030836	1.32312e-11	0.00668856	46.1183
rs10458662	G	T	0.0544	0.0088	0.1722	10	77936670	1030836	6.93202e-10	0.00608855	38.2149
rs10520002	A	G	0.0626	0.0113	0.0988	5	127819132	1030836	2.85102e-08	0.00545626	30.6896
rs10520260	G	A	-0.0457	0.0073	0.3214	4	174447349	1030836	3.36202e-10	-0.00616582	39.191
rs10753933	G	T	-0.0609	0.0067	0.5518	1	203026214	1030836	9.84464e-20	-0.00895222	82.62
rs10773657	A	C	-0.0575	0.0103	0.862	12	123327900	1030836	2.537e-08	-0.00549832	31.1646
rs10804493	A	G	0.0558	0.007	0.6505	3	111554426	1030836	1.62892e-15	0.00785106	63.5437
rs10821415	A	C	0.0821	0.0067	0.4132	9	97713459	1030836	2.92415e-34	0.0120682	150.154
rs10842383	T	C	-0.0988	0.0095	0.1478	12	24771967	1030836	2.88071e-25	-0.0102427	108.16
rs11191116	T	C	-0.041	0.007	0.348	10	103555611	1030836	4.41896e-09	-0.00576878	34.3061
rs11264280	T	C	0.1347	0.0071	0.333	1	154862952	1030836	3.0669e-79	0.0186827	359.93
rs11598047	G	A	0.1537	0.009	0.1621	10	105342672	1030836	8.95159e-66	0.016818	291.65
rs11773845	A	C	0.1054	0.0067	0.5856	7	116191301	1030836	2.39001e-55	0.0154924	247.475
rs117984853	T	G	0.1228	0.012	0.1013	6	149399100	1030836	1.34215e-24	0.0100786	104.721
rs12245149	A	C	-0.047	0.0067	0.4739	10	65321147	1030836	1.66418e-12	-0.00690905	49.2092
rs12426679	T	C	-0.0391	0.0067	0.5278	12	76237987	1030836	4.94504e-09	-0.00574778	34.0568
rs1278493	A	G	-0.0389	0.0068	0.5645	3	135814009	1030836	8.769e-09	-0.00563429	32.7251
rs133885	A	G	0.0405	0.0068	0.4377	22	26159289	1030836	2.216e-09	0.00586603	35.4725
rs1458038	T	C	0.0434	0.0072	0.3087	4	81164723	1030836	1.735e-09	0.00593684	36.3341
rs17171711	T	C	0.1086	0.0087	0.1775	5	137364795	1030836	1.94984e-35	0.0122937	155.819
rs17380837	T	C	-0.0501	0.0072	0.307	12	26345526	1030836	4.79954e-12	-0.00685331	48.4184
rs1838747	G	A	0.0391	0.0067	0.4954	5	114426668	1030836	4.13105e-09	0.00574778	34.0568
rs1906615	T	G	0.3658	0.0081	0.1991	4	111701798	1030836	1e-200	0.044436	2039.47
rs2031522	G	A	-0.0436	0.0068	0.3764	6	87821501	1030836	1.46501e-10	-0.00631502	41.1107
rs2274115	G	A	0.0487	0.0076	0.7003	9	139094773	1030836	1.69099e-10	0.00631121	41.0611
rs2288327	G	A	0.0919	0.0089	0.1564	2	179411665	1030836	7.25772e-25	0.0101697	106.623
rs2359171	A	T	0.1746	0.0086	0.176	16	73053022	1030836	4.64943e-91	0.0199924	412.184
rs2540949	T	A	-0.0659	0.0068	0.3847	2	65284231	1030836	2.94917e-22	-0.0095447	93.9189
rs2738413	G	A	-0.0778	0.0067	0.5049	14	64679960	1030836	2.54624e-31	-0.0114362	134.837
rs2739197	G	C	0.116	0.0086	0.2458	4	111543323	1030836	3.20332e-41	0.0132839	181.936
rs2759301	A	G	0.039	0.0067	0.4542	15	80994288	1030836	5.03802e-09	0.00573308	33.8828
rs2834618	G	T	-0.0944	0.0112	0.1056	21	36119111	1030836	3.41193e-17	-0.00830127	71.0408
rs28387148	T	C	0.0741	0.0113	0.1051	2	127433465	1030836	6.25029e-11	0.00645857	43.0011
rs284277	A	C	-0.0422	0.0069	0.6174	1	10790797	1030836	1.245e-09	-0.00602367	37.4047
rs2860482	C	A	-0.054	0.0076	0.726	12	57105938	1030836	1.21199e-12	-0.00699802	50.4848
rs28631169	T	C	0.0522	0.0084	0.1982	14	23888183	1030836	5.34995e-10	0.00612053	38.6173
rs2885697	T	G	-0.0439	0.007	0.6482	1	41544279	1030836	2.88403e-10	-0.0061768	39.3308
rs3176326	A	G	-0.0626	0.0085	0.1982	6	36647289	1030836	1.42397e-13	-0.00725353	54.2389
rs337705	G	T	0.0564	0.0068	0.3749	5	113737062	1030836	1.63418e-16	0.00816886	68.7924
rs34936990	A	G	0.1294	0.0101	0.1207	10	105523416	1030836	2.95189e-37	0.0126178	164.144
rs34969716	A	G	0.0702	0.0078	0.3051	6	18210109	1030836	1.59514e-19	0.00886403	81
rs35544454	T	A	-0.0589	0.0087	0.1918	2	213266003	1030836	1.10002e-11	-0.00666795	45.8345
rs35569628	C	T	-0.0452	0.008	0.223	13	113872712	1030836	1.378e-08	-0.00556477	31.9225
rs35963991	T	G	0.0525	0.0095	0.1494	8	11495702	1030836	2.80098e-08	0.00544296	30.5402
rs3943207	T	G	-0.0638	0.0103	0.1167	8	21845619	1030836	6.91895e-10	-0.00610072	38.3678
rs4073778	A	C	0.0486	0.0067	0.5639	1	116297758	1030836	4.95564e-13	0.00714424	52.6166
rs4252627	T	C	-0.0415	0.0071	0.6679	17	37868715	1030836	5.633e-09	-0.00575689	34.1648
rs4587869	C	G	0.0716	0.0077	0.2849	14	32992334	1030836	1.18713e-20	0.00915819	86.4658
rs4642101	G	T	0.0706	0.0069	0.6397	3	12842223	1030836	2.9451e-24	0.0100772	104.691
rs464901	C	T	-0.0508	0.0072	0.3353	22	18597502	1030836	1.53109e-12	-0.00694906	49.7809
rs4757877	G	A	-0.0723	0.0078	0.7552	11	20010291	1030836	2.93089e-20	-0.00912917	85.9186
rs4935786	A	T	-0.0463	0.0079	0.7327	11	121661507	1030836	4.854e-09	-0.00577235	34.3485
rs4946333	G	A	0.0639	0.0066	0.4897	6	118565665	1030836	5.47016e-22	0.00953549	93.7376
rs4965430	G	C	-0.0441	0.0069	0.6136	15	99268850	1030836	1.258e-10	-0.00629487	40.8488
rs55734480	A	G	0.0548	0.0078	0.2494	7	14372009	1030836	2.2009e-12	0.0069196	49.3596
rs55985730	G	T	0.0867	0.0149	0.06	7	128417044	1030836	5.236e-09	0.00573101	33.8583
rs56201652	A	G	-0.0531	0.0075	0.267	7	92278116	1030836	1.74301e-12	-0.00697314	50.1264
rs56326533	C	T	0.0685	0.0068	0.3919	2	201168758	1030836	6.27769e-24	0.00992124	101.476
rs577676	T	C	-0.0923	0.0067	0.4383	1	170587340	1030836	1.61994e-43	-0.0135673	189.781
rs60902112	T	C	0.0445	0.0079	0.2262	3	194800853	1030836	1.71902e-08	0.00554794	31.7297
rs62254082	C	T	0.0404	0.007	0.3865	3	69417585	1030836	6.34293e-09	0.00568436	33.3094
rs62377206	A	G	0.0846	0.0147	0.0554	5	168383543	1030836	8.20597e-09	0.00566829	33.1212
rs62521286	G	A	0.1202	0.0135	0.0663	8	124551975	1030836	4.4978e-19	0.00876919	79.2759
rs6462079	A	G	0.0466	0.0076	0.7208	7	28415827	1030836	8.79306e-10	0.00603907	37.5963
rs6546620	C	T	0.0602	0.0086	0.7999	2	26159940	1030836	3.18787e-12	0.00689435	49
rs6560886	C	T	0.051	0.009	0.7884	12	133150210	1030836	1.49101e-08	0.00558119	32.1111
rs6580277	G	A	0.067	0.0079	0.2369	5	142818123	1030836	1.64286e-17	0.00835292	71.9276
rs6596717	A	C	-0.0404	0.0068	0.6049	5	106427609	1030836	2.99999e-09	-0.00585155	35.2976
rs6665642	T	C	-0.062	0.0112	0.1176	1	154802139	1030836	3.05802e-08	-0.00545221	30.6441
rs6689306	G	A	-0.046	0.0068	0.5872	1	154395946	1030836	1.35988e-11	-0.00666262	45.7612
rs6747542	C	T	-0.0554	0.0067	0.4642	2	70106832	1030836	1.09597e-16	-0.00814378	68.3707
rs6771054	C	T	-0.0457	0.0068	0.4035	3	89489529	1030836	2.42382e-11	-0.00661917	45.1663
rs6790396	G	C	0.0627	0.0068	0.5959	3	38771925	1030836	2.40104e-20	0.00908127	85.0192
rs67969609	G	C	0.0711	0.0126	0.071	2	145760353	1030836	1.71199e-08	0.00555774	31.8418
rs6838973	T	C	-0.1514	0.0067	0.4406	4	111765495	1030836	1.03039e-111	-0.022251	510.625
rs6882776	A	G	-0.0711	0.0074	0.2835	5	172664163	1030836	9.63607e-22	-0.0094629	92.3157
rs6994744	C	A	0.0405	0.0066	0.4954	8	141740868	1030836	1.09499e-09	0.00604378	37.655
rs71454237	A	G	-0.062	0.0084	0.209	12	70013415	1030836	1.78402e-13	-0.00726953	54.4785
rs7172038	G	T	0.112	0.0089	0.1597	15	73667255	1030836	4.78189e-36	0.0123937	158.364
rs7224711	T	C	-0.0365	0.0066	0.5222	17	76772288	1030836	3.72297e-08	-0.00544688	30.5843
rs7225165	A	G	-0.0655	0.0111	0.1133	17	1309850	1030836	3.20302e-09	-0.00581188	34.8206
rs72694603	T	C	-0.0553	0.0072	0.3147	1	112458893	1030836	2.25788e-14	-0.0075646	58.9909
rs72700114	C	G	0.2021	0.013	0.0756	1	170193825	1030836	3.28776e-54	0.0153101	241.683
rs72811294	C	G	-0.072	0.0106	0.1131	17	12618680	1030836	9.66941e-12	-0.00668994	46.1374
rs72926475	A	G	-0.0683	0.0102	0.1228	2	86594487	1030836	2.37192e-11	-0.00659503	44.8375
rs72966339	T	C	-0.0616	0.0069	0.3679	6	122398241	1030836	7.42164e-19	-0.00879266	79.7009
rs73041705	C	T	-0.0443	0.0073	0.2985	3	24463235	1030836	1.546e-09	-0.00597694	36.8266
rs73366713	A	G	-0.1035	0.0099	0.1396	6	16415751	1030836	1.53109e-25	-0.0102965	109.298
rs74500426	T	G	-0.0921	0.0127	0.0764	4	174642789	1030836	4.28845e-13	-0.0071425	52.591
rs74884082	T	C	-0.0493	0.0078	0.2495	14	73249419	1030836	3.47896e-10	-0.00622515	39.9489
rs7508	A	G	0.0711	0.0075	0.7109	8	17913970	1030836	1.69083e-21	0.00933674	89.8704
rs7529220	C	T	0.0621	0.0098	0.8469	1	22282619	1030836	1.98299e-10	0.00624112	40.1542
rs7574892	A	G	0.0552	0.0067	0.4847	2	175512820	1030836	1.97606e-16	0.00811438	67.8779
rs76097649	A	G	0.1151	0.0124	0.0933	11	128764570	1030836	1.26009e-20	0.009142	86.1603
rs7612445	T	G	0.0493	0.0084	0.1879	3	179172979	1030836	4.80795e-09	0.00578051	34.4457
rs77316573	T	C	0.0529	0.0089	0.1991	16	2265271	1030836	3.26498e-09	0.00585415	35.329
rs775498	G	A	0.0423	0.0074	0.2798	12	70071513	1030836	1.053e-08	0.00562999	32.6751
rs7789146	A	G	-0.0584	0.0087	0.1787	7	150661409	1030836	2.11592e-11	-0.00661134	45.0596
rs7915134	T	C	-0.1168	0.0095	0.1439	10	75420180	1030836	1.42004e-34	-0.0121086	151.161
rs8088085	C	A	-0.0365	0.0067	0.4646	18	48708548	1030836	4.79402e-08	-0.00536559	29.6781
rs883079	T	C	0.0981	0.0074	0.7074	12	114793240	1030836	2.83727e-40	0.0130559	175.742
rs9506925	T	C	0.0449	0.0075	0.2669	13	23368943	1030836	2.716e-09	0.00589635	35.8402
rs9953366	C	T	0.049	0.0073	0.6631	18	46474192	1030836	1.82306e-11	0.00661103	45.0554

## Sheet: suptable 5
Sup table 5. The full results of Mendelian Randomizaiton analysis of gut microbiome on atrial fibrillation.
exposure	method	nsnp	beta	standard error	p value	odds ratio	odds ratio_low 95% confidence interval	odds ratio_upper 95% confidence interval	egger_intercept	p value	Q	Q_p value
p__Actinobacteria	MR Egger	9	-0.0260769	0.143954	0.861385	0.97426	0.734749	1.29185
p__Actinobacteria	Weighted median	9	-0.0253828	0.0362142	0.483361	0.974937	0.908135	1.04665
p__Actinobacteria	Inverse variance weighted	9	-0.0390254	0.0273577	0.153728	0.961726	0.911516	1.0147
p__Actinobacteria	Simple mode	9	-0.00809037	0.0698114	0.910597	0.991942	0.865091	1.13739
p__Actinobacteria	Weighted mode	9	-0.104066	0.0673283	0.160772	0.901166	0.789758	1.02829
p__Actinobacteria.c__Actinobacteria	MR Egger	9	-0.0260848	0.143948	0.861337	0.974252	0.734752	1.29182
p__Actinobacteria.c__Actinobacteria	Weighted median	9	-0.0253829	0.0374547	0.497965	0.974937	0.905929	1.0492
p__Actinobacteria.c__Actinobacteria	Inverse variance weighted	9	-0.0390253	0.0273573	0.153723	0.961726	0.911516	1.0147
p__Actinobacteria.c__Actinobacteria	Simple mode	9	-0.00809243	0.0692925	0.909908	0.99194	0.865969	1.13624
p__Actinobacteria.c__Actinobacteria	Weighted mode	9	-0.104066	0.0625052	0.134495	0.901166	0.797259	1.01862
p__Actinobacteria.c__Actinobacteria.o__Actinomycetales	MR Egger	3	0.043977	0.194366	0.858344	1.04496	0.713923	1.52949
p__Actinobacteria.c__Actinobacteria.o__Actinomycetales	Weighted median	3	0.0558954	0.0332361	0.0926134	1.05749	0.990795	1.12867
p__Actinobacteria.c__Actinobacteria.o__Actinomycetales	Inverse variance weighted	3	0.0630127	0.0272593	0.0207995	1.06504	1.00963	1.12349
p__Actinobacteria.c__Actinobacteria.o__Actinomycetales	Simple mode	3	0.052425	0.0401764	0.321877	1.05382	0.974023	1.14016
p__Actinobacteria.c__Actinobacteria.o__Actinomycetales	Weighted mode	3	0.0523024	0.0390591	0.312452	1.05369	0.976038	1.13753
p__Actinobacteria.c__Actinobacteria.o__Actinomycetales.f__Micrococcaceae	MR Egger	6	-0.022643	0.0991969	0.830636	0.977611	0.804875	1.18742
p__Actinobacteria.c__Actinobacteria.o__Actinomycetales.f__Micrococcaceae	Weighted median	6	0.0133704	0.0244918	0.585126	1.01346	0.965959	1.0633
p__Actinobacteria.c__Actinobacteria.o__Actinomycetales.f__Micrococcaceae	Inverse variance weighted	6	0.0123401	0.0188247	0.512131	1.01242	0.975743	1.05047
p__Actinobacteria.c__Actinobacteria.o__Actinomycetales.f__Micrococcaceae	Simple mode	6	0.022725	0.0415585	0.608012	1.02299	0.942962	1.1098
p__Actinobacteria.c__Actinobacteria.o__Actinomycetales.f__Micrococcaceae	Weighted mode	6	0.0199203	0.0407042	0.645277	1.02012	0.941897	1.10484
p__Actinobacteria.c__Actinobacteria.o__Actinomycetales.f__Micrococcaceae.g__Rothia	MR Egger	6	-0.0236441	0.0996455	0.824096	0.976633	0.803362	1.18728
p__Actinobacteria.c__Actinobacteria.o__Actinomycetales.f__Micrococcaceae.g__Rothia	Weighted median	6	0.013292	0.0236157	0.573538	1.01338	0.967544	1.06139
p__Actinobacteria.c__Actinobacteria.o__Actinomycetales.f__Micrococcaceae.g__Rothia	Inverse variance weighted	6	0.0123174	0.0188422	0.513298	1.01239	0.975687	1.05048
p__Actinobacteria.c__Actinobacteria.o__Actinomycetales.f__Micrococcaceae.g__Rothia	Simple mode	6	0.0227249	0.0393701	0.588811	1.02299	0.947015	1.10505
p__Actinobacteria.c__Actinobacteria.o__Actinomycetales.f__Micrococcaceae.g__Rothia	Weighted mode	6	0.0199212	0.0358551	0.602424	1.02012	0.950892	1.09439
p__Actinobacteria.c__Actinobacteria.o__Actinomycetales.f__Micrococcaceae.g__Rothia.s__Rothia_mucilaginosa	MR Egger	4	-0.0858981	0.114395	0.531045	0.917688	0.733365	1.14834
p__Actinobacteria.c__Actinobacteria.o__Actinomycetales.f__Micrococcaceae.g__Rothia.s__Rothia_mucilaginosa	Weighted median	4	0.0298429	0.0284941	0.294945	1.03029	0.97433	1.08947
p__Actinobacteria.c__Actinobacteria.o__Actinomycetales.f__Micrococcaceae.g__Rothia.s__Rothia_mucilaginosa	Inverse variance weighted	4	0.0241337	0.0245165	0.324927	1.02443	0.976365	1.07486
p__Actinobacteria.c__Actinobacteria.o__Actinomycetales.f__Micrococcaceae.g__Rothia.s__Rothia_mucilaginosa	Simple mode	4	0.0344363	0.0399252	0.451836	1.03504	0.957129	1.11928
p__Actinobacteria.c__Actinobacteria.o__Actinomycetales.f__Micrococcaceae.g__Rothia.s__Rothia_mucilaginosa	Weighted mode	4	0.0338872	0.0370914	0.428287	1.03447	0.961931	1.11247
p__Actinobacteria.c__Actinobacteria.o__Bifidobacteriales	MR Egger	12	-0.0335583	0.0921455	0.7233	0.966999	0.807216	1.15841
p__Actinobacteria.c__Actinobacteria.o__Bifidobacteriales	Weighted median	12	-0.0366805	0.0338345	0.278314	0.963984	0.90213	1.03008
p__Actinobacteria.c__Actinobacteria.o__Bifidobacteriales	Inverse variance weighted	12	-0.0203447	0.0235819	0.388289	0.979861	0.935602	1.02621
p__Actinobacteria.c__Actinobacteria.o__Bifidobacteriales	Simple mode	12	-0.060181	0.0665535	0.385239	0.941594	0.826442	1.07279
p__Actinobacteria.c__Actinobacteria.o__Bifidobacteriales	Weighted mode	12	-0.0805196	0.0657531	0.246314	0.922637	0.811074	1.04954
p__Actinobacteria.c__Actinobacteria.o__Bifidobacteriales.f__Bifidobacteriaceae	MR Egger	12	-0.03358	0.0921123	0.723035	0.966978	0.807251	1.15831
p__Actinobacteria.c__Actinobacteria.o__Bifidobacteriales.f__Bifidobacteriaceae	Weighted median	12	-0.0366902	0.033756	0.277069	0.963975	0.902261	1.02991
p__Actinobacteria.c__Actinobacteria.o__Bifidobacteriales.f__Bifidobacteriaceae	Inverse variance weighted	12	-0.0203478	0.0235823	0.388225	0.979858	0.935598	1.02621
p__Actinobacteria.c__Actinobacteria.o__Bifidobacteriales.f__Bifidobacteriaceae	Simple mode	12	-0.0601571	0.0641043	0.368174	0.941617	0.830438	1.06768
p__Actinobacteria.c__Actinobacteria.o__Bifidobacteriales.f__Bifidobacteriaceae	Weighted mode	12	-0.0804969	0.0644005	0.23726	0.922658	0.813246	1.04679
p__Actinobacteria.c__Actinobacteria.o__Bifidobacteriales.f__Bifidobacteriaceae.g__Bifidobacterium	MR Egger	10	-0.0600545	0.0937442	0.539681	0.941713	0.78365	1.13166
p__Actinobacteria.c__Actinobacteria.o__Bifidobacteriales.f__Bifidobacteriaceae.g__Bifidobacterium	Weighted median	10	-0.00777987	0.0353785	0.825946	0.99225	0.925777	1.0635
p__Actinobacteria.c__Actinobacteria.o__Bifidobacteriales.f__Bifidobacteriaceae.g__Bifidobacterium	Inverse variance weighted	10	-0.0135399	0.0256971	0.598259	0.986551	0.938093	1.03751
p__Actinobacteria.c__Actinobacteria.o__Bifidobacteriales.f__Bifidobacteriaceae.g__Bifidobacterium	Simple mode	10	0.0468499	0.0683952	0.510606	1.04796	0.916489	1.1983
p__Actinobacteria.c__Actinobacteria.o__Bifidobacteriales.f__Bifidobacteriaceae.g__Bifidobacterium	Weighted mode	10	0.0450591	0.0753686	0.564678	1.04609	0.902431	1.21262
p__Actinobacteria.c__Actinobacteria.o__Bifidobacteriales.f__Bifidobacteriaceae.g__Bifidobacterium.s__Bifidobacterium_adolescentis	MR Egger	11	0.0271507	0.109967	0.810527	1.02752	0.828296	1.27467
p__Actinobacteria.c__Actinobacteria.o__Bifidobacteriales.f__Bifidobacteriaceae.g__Bifidobacterium.s__Bifidobacterium_adolescentis	Weighted median	11	-0.0194304	0.0323493	0.548077	0.980757	0.920503	1.04496
p__Actinobacteria.c__Actinobacteria.o__Bifidobacteriales.f__Bifidobacteriaceae.g__Bifidobacterium.s__Bifidobacterium_adolescentis	Inverse variance weighted	11	-0.0216213	0.0277684	0.436197	0.978611	0.926772	1.03335
p__Actinobacteria.c__Actinobacteria.o__Bifidobacteriales.f__Bifidobacteriaceae.g__Bifidobacterium.s__Bifidobacterium_adolescentis	Simple mode	11	-0.0135301	0.0546453	0.809454	0.986561	0.886357	1.09809
p__Actinobacteria.c__Actinobacteria.o__Bifidobacteriales.f__Bifidobacteriaceae.g__Bifidobacterium.s__Bifidobacterium_adolescentis	Weighted mode	11	-0.00289632	0.0583931	0.961418	0.997108	0.889277	1.11801
p__Actinobacteria.c__Actinobacteria.o__Bifidobacteriales.f__Bifidobacteriaceae.g__Bifidobacterium.s__Bifidobacterium_bifidum	MR Egger	15	-0.00553959	0.0516209	0.916179	0.994476	0.89878	1.10036
p__Actinobacteria.c__Actinobacteria.o__Bifidobacteriales.f__Bifidobacteriaceae.g__Bifidobacterium.s__Bifidobacterium_bifidum	Weighted median	15	0.00447361	0.0178731	0.802356	1.00448	0.969905	1.0403
p__Actinobacteria.c__Actinobacteria.o__Bifidobacteriales.f__Bifidobacteriaceae.g__Bifidobacterium.s__Bifidobacterium_bifidum	Inverse variance weighted	15	0.00259837	0.0142111	0.854923	1.0026	0.975061	1.03092
p__Actinobacteria.c__Actinobacteria.o__Bifidobacteriales.f__Bifidobacteriaceae.g__Bifidobacterium.s__Bifidobacterium_bifidum	Simple mode	15	0.00861005	0.0303208	0.780594	1.00865	0.950451	1.07041
p__Actinobacteria.c__Actinobacteria.o__Bifidobacteriales.f__Bifidobacteriaceae.g__Bifidobacterium.s__Bifidobacterium_bifidum	Weighted mode	15	0.00645279	0.0337327	0.851044	1.00647	0.942082	1.07527
p__Actinobacteria.c__Actinobacteria.o__Bifidobacteriales.f__Bifidobacteriaceae.g__Bifidobacterium.s__Bifidobacterium_catenulatum	MR Egger	6	0.108688	0.141625	0.485615	1.11481	0.844597	1.47148
p__Actinobacteria.c__Actinobacteria.o__Bifidobacteriales.f__Bifidobacteriaceae.g__Bifidobacterium.s__Bifidobacterium_catenulatum	Weighted median	6	-0.00517575	0.0202622	0.798384	0.994838	0.956103	1.03514
p__Actinobacteria.c__Actinobacteria.o__Bifidobacteriales.f__Bifidobacteriaceae.g__Bifidobacterium.s__Bifidobacterium_catenulatum	Inverse variance weighted	6	-0.00171633	0.0289846	0.952781	0.998285	0.943154	1.05664
p__Actinobacteria.c__Actinobacteria.o__Bifidobacteriales.f__Bifidobacteriaceae.g__Bifidobacterium.s__Bifidobacterium_catenulatum	Simple mode	6	-0.0178517	0.0285049	0.558616	0.982307	0.928931	1.03875
p__Actinobacteria.c__Actinobacteria.o__Bifidobacteriales.f__Bifidobacteriaceae.g__Bifidobacterium.s__Bifidobacterium_catenulatum	Weighted mode	6	-0.0114938	0.0280694	0.69914	0.988572	0.935654	1.04448
p__Actinobacteria.c__Actinobacteria.o__Bifidobacteriales.f__Bifidobacteriaceae.g__Bifidobacterium.s__Bifidobacterium_longum	MR Egger	11	0.00421518	0.138739	0.976425	1.00422	0.765127	1.31804
p__Actinobacteria.c__Actinobacteria.o__Bifidobacteriales.f__Bifidobacteriaceae.g__Bifidobacterium.s__Bifidobacterium_longum	Weighted median	11	-0.00504155	0.0353362	0.886548	0.994971	0.928393	1.06632
p__Actinobacteria.c__Actinobacteria.o__Bifidobacteriales.f__Bifidobacteriaceae.g__Bifidobacterium.s__Bifidobacterium_longum	Inverse variance weighted	11	-0.00689003	0.0297822	0.817045	0.993134	0.936821	1.05283
p__Actinobacteria.c__Actinobacteria.o__Bifidobacteriales.f__Bifidobacteriaceae.g__Bifidobacterium.s__Bifidobacterium_longum	Simple mode	11	0.0540592	0.0744247	0.484273	1.05555	0.912275	1.22132
p__Actinobacteria.c__Actinobacteria.o__Bifidobacteriales.f__Bifidobacteriaceae.g__Bifidobacterium.s__Bifidobacterium_longum	Weighted mode	11	0.0540592	0.070446	0.460587	1.05555	0.919418	1.21183
p__Actinobacteria.c__Actinobacteria.o__Coriobacteriales	MR Egger	9	0.188166	0.146198	0.238994	1.20703	0.906303	1.60755
p__Actinobacteria.c__Actinobacteria.o__Coriobacteriales	Weighted median	9	0.00062621	0.0419142	0.98808	1.00063	0.921709	1.0863
p__Actinobacteria.c__Actinobacteria.o__Coriobacteriales	Inverse variance weighted	9	-0.0187772	0.0308207	0.542365	0.981398	0.923868	1.04251
p__Actinobacteria.c__Actinobacteria.o__Coriobacteriales	Simple mode	9	0.00114733	0.0629629	0.985908	1.00115	0.884918	1.13264
p__Actinobacteria.c__Actinobacteria.o__Coriobacteriales	Weighted mode	9	-0.000915325	0.0622356	0.988626	0.999085	0.884355	1.1287
p__Actinobacteria.c__Actinobacteria.o__Coriobacteriales.f__Coriobacteriaceae	MR Egger	9	0.188125	0.146174	0.239017	1.20698	0.906308	1.60741
p__Actinobacteria.c__Actinobacteria.o__Coriobacteriales.f__Coriobacteriaceae	Weighted median	9	0.000632674	0.0416943	0.987893	1.00063	0.922112	1.08584
p__Actinobacteria.c__Actinobacteria.o__Coriobacteriales.f__Coriobacteriaceae	Inverse variance weighted	9	-0.0187768	0.0308231	0.542405	0.981398	0.923864	1.04252
p__Actinobacteria.c__Actinobacteria.o__Coriobacteriales.f__Coriobacteriaceae	Simple mode	9	0.00115714	0.0631193	0.985823	1.00116	0.884656	1.133
p__Actinobacteria.c__Actinobacteria.o__Coriobacteriales.f__Coriobacteriaceae	Weighted mode	9	-0.000905722	0.0620991	0.98872	0.999095	0.8846	1.12841
p__Actinobacteria.c__Actinobacteria.o__Coriobacteriales.f__Coriobacteriaceae.g__Adlercreutzia	MR Egger	7	-0.133373	0.154783	0.428245	0.875138	0.646134	1.18531
p__Actinobacteria.c__Actinobacteria.o__Coriobacteriales.f__Coriobacteriaceae.g__Adlercreutzia	Weighted median	7	0.0294363	0.0349529	0.399692	1.02987	0.961682	1.1029
p__Actinobacteria.c__Actinobacteria.o__Coriobacteriales.f__Coriobacteriaceae.g__Adlercreutzia	Inverse variance weighted	7	-0.0184817	0.0442515	0.676202	0.981688	0.900131	1.07063
p__Actinobacteria.c__Actinobacteria.o__Coriobacteriales.f__Coriobacteriaceae.g__Adlercreutzia	Simple mode	7	0.0477929	0.0625106	0.473523	1.04895	0.927996	1.18568
p__Actinobacteria.c__Actinobacteria.o__Coriobacteriales.f__Coriobacteriaceae.g__Adlercreutzia	Weighted mode	7	0.0492594	0.0494969	0.358064	1.05049	0.953368	1.15751
p__Actinobacteria.c__Actinobacteria.o__Coriobacteriales.f__Coriobacteriaceae.g__Adlercreutzia.s__Adlercreutzia_equolifaciens	MR Egger	7	-0.131689	0.155382	0.435387	0.876613	0.646464	1.1887
p__Actinobacteria.c__Actinobacteria.o__Coriobacteriales.f__Coriobacteriaceae.g__Adlercreutzia.s__Adlercreutzia_equolifaciens	Weighted median	7	0.0296722	0.0350279	0.396939	1.03012	0.961768	1.10332
p__Actinobacteria.c__Actinobacteria.o__Coriobacteriales.f__Coriobacteriaceae.g__Adlercreutzia.s__Adlercreutzia_equolifaciens	Inverse variance weighted	7	-0.0183634	0.0443662	0.678944	0.981804	0.900035	1.071
p__Actinobacteria.c__Actinobacteria.o__Coriobacteriales.f__Coriobacteriaceae.g__Adlercreutzia.s__Adlercreutzia_equolifaciens	Simple mode	7	0.0483154	0.0663755	0.494083	1.0495	0.921474	1.19532
p__Actinobacteria.c__Actinobacteria.o__Coriobacteriales.f__Coriobacteriaceae.g__Adlercreutzia.s__Adlercreutzia_equolifaciens	Weighted mode	7	0.0497898	0.0466129	0.32653	1.05105	0.959281	1.1516
p__Actinobacteria.c__Actinobacteria.o__Coriobacteriales.f__Coriobacteriaceae.g__Collinsella	MR Egger	7	-0.0334153	0.263802	0.904139	0.967137	0.576681	1.62196
p__Actinobacteria.c__Actinobacteria.o__Coriobacteriales.f__Coriobacteriaceae.g__Collinsella	Weighted median	7	-0.00387051	0.0435982	0.929259	0.996137	0.91455	1.085
p__Actinobacteria.c__Actinobacteria.o__Coriobacteriales.f__Coriobacteriaceae.g__Collinsella	Inverse variance weighted	7	-0.00556626	0.032874	0.865544	0.994449	0.932394	1.06063
p__Actinobacteria.c__Actinobacteria.o__Coriobacteriales.f__Coriobacteriaceae.g__Collinsella	Simple mode	7	-0.0219829	0.0704327	0.765517	0.978257	0.852117	1.12307
p__Actinobacteria.c__Actinobacteria.o__Coriobacteriales.f__Coriobacteriaceae.g__Collinsella	Weighted mode	7	-0.0229669	0.0744295	0.76808	0.977295	0.844637	1.13079
p__Actinobacteria.c__Actinobacteria.o__Coriobacteriales.f__Coriobacteriaceae.g__Collinsella.s__Collinsella_aerofaciens	MR Egger	9	-0.0107963	0.126163	0.934201	0.989262	0.772537	1.26679
p__Actinobacteria.c__Actinobacteria.o__Coriobacteriales.f__Coriobacteriaceae.g__Collinsella.s__Collinsella_aerofaciens	Weighted median	9	0.0390122	0.0395145	0.323501	1.03978	0.962293	1.12351
p__Actinobacteria.c__Actinobacteria.o__Coriobacteriales.f__Coriobacteriaceae.g__Collinsella.s__Collinsella_aerofaciens	Inverse variance weighted	9	0.0511402	0.0319591	0.10956	1.05247	0.988566	1.12051
p__Actinobacteria.c__Actinobacteria.o__Coriobacteriales.f__Coriobacteriaceae.g__Collinsella.s__Collinsella_aerofaciens	Simple mode	9	0.0519513	0.0682513	0.468393	1.05332	0.921437	1.20409
p__Actinobacteria.c__Actinobacteria.o__Coriobacteriales.f__Coriobacteriaceae.g__Collinsella.s__Collinsella_aerofaciens	Weighted mode	9	0.049776	0.0714038	0.505486	1.05104	0.913771	1.20892
p__Actinobacteria.c__Actinobacteria.o__Coriobacteriales.f__Coriobacteriaceae.g__Eggerthella	MR Egger	6	0.0349077	0.113842	0.774422	1.03552	0.82843	1.29439
p__Actinobacteria.c__Actinobacteria.o__Coriobacteriales.f__Coriobacteriaceae.g__Eggerthella	Weighted median	6	-0.0442931	0.0269495	0.100266	0.956673	0.907453	1.00856
p__Actinobacteria.c__Actinobacteria.o__Coriobacteriales.f__Coriobacteriaceae.g__Eggerthella	Inverse variance weighted	6	-0.0411679	0.0314414	0.190416	0.959668	0.902314	1.02067
p__Actinobacteria.c__Actinobacteria.o__Coriobacteriales.f__Coriobacteriaceae.g__Eggerthella	Simple mode	6	-0.0581067	0.0463136	0.265063	0.943549	0.861671	1.03321
p__Actinobacteria.c__Actinobacteria.o__Coriobacteriales.f__Coriobacteriaceae.g__Eggerthella	Weighted mode	6	-0.0561676	0.043879	0.256696	0.945381	0.867473	1.03028
p__Actinobacteria.c__Actinobacteria.o__Coriobacteriales.f__Coriobacteriaceae.g__Eggerthella.s__Eggerthella_unclassified	MR Egger	3	-0.143463	0.294216	0.711173	0.866353	0.486691	1.54218
p__Actinobacteria.c__Actinobacteria.o__Coriobacteriales.f__Coriobacteriaceae.g__Eggerthella.s__Eggerthella_unclassified	Weighted median	3	0.0169134	0.0327501	0.605548	1.01706	0.953823	1.08448
p__Actinobacteria.c__Actinobacteria.o__Coriobacteriales.f__Coriobacteriaceae.g__Eggerthella.s__Eggerthella_unclassified	Inverse variance weighted	3	0.00421174	0.0276399	0.878888	1.00422	0.951265	1.06012
p__Actinobacteria.c__Actinobacteria.o__Coriobacteriales.f__Coriobacteriaceae.g__Eggerthella.s__Eggerthella_unclassified	Simple mode	3	0.0178973	0.0394962	0.694863	1.01806	0.942221	1.1
p__Actinobacteria.c__Actinobacteria.o__Coriobacteriales.f__Coriobacteriaceae.g__Eggerthella.s__Eggerthella_unclassified	Weighted mode	3	0.0182762	0.0373992	0.673401	1.01844	0.94646	1.0959
p__Actinobacteria.c__Actinobacteria.o__Coriobacteriales.f__Coriobacteriaceae.g__Gordonibacter	MR Egger	4	-0.146588	0.128057	0.370848	0.86365	0.671944	1.11005
p__Actinobacteria.c__Actinobacteria.o__Coriobacteriales.f__Coriobacteriaceae.g__Gordonibacter	Weighted median	4	0.0395978	0.0232523	0.088575	1.04039	0.994041	1.0889
p__Actinobacteria.c__Actinobacteria.o__Coriobacteriales.f__Coriobacteriaceae.g__Gordonibacter	Inverse variance weighted	4	0.0342362	0.026914	0.203351	1.03483	0.981655	1.09088
p__Actinobacteria.c__Actinobacteria.o__Coriobacteriales.f__Coriobacteriaceae.g__Gordonibacter	Simple mode	4	0.045014	0.0401395	0.34377	1.04604	0.966901	1.13166
p__Actinobacteria.c__Actinobacteria.o__Coriobacteriales.f__Coriobacteriaceae.g__Gordonibacter	Weighted mode	4	0.045014	0.0374785	0.315906	1.04604	0.971957	1.12578
p__Actinobacteria.c__Actinobacteria.o__Coriobacteriales.f__Coriobacteriaceae.g__Gordonibacter.s__Gordonibacter_pamelaeae	MR Egger	4	-0.144638	0.125208	0.367385	0.865335	0.677026	1.10602
p__Actinobacteria.c__Actinobacteria.o__Coriobacteriales.f__Coriobacteriaceae.g__Gordonibacter.s__Gordonibacter_pamelaeae	Weighted median	4	0.0396255	0.0224861	0.0780313	1.04042	0.995563	1.0873
p__Actinobacteria.c__Actinobacteria.o__Coriobacteriales.f__Coriobacteriaceae.g__Gordonibacter.s__Gordonibacter_pamelaeae	Inverse variance weighted	4	0.034094	0.0269756	0.206273	1.03468	0.981397	1.09086
p__Actinobacteria.c__Actinobacteria.o__Coriobacteriales.f__Coriobacteriaceae.g__Gordonibacter.s__Gordonibacter_pamelaeae	Simple mode	4	0.0452717	0.0366219	0.304351	1.04631	0.973841	1.12418
p__Actinobacteria.c__Actinobacteria.o__Coriobacteriales.f__Coriobacteriaceae.g__Gordonibacter.s__Gordonibacter_pamelaeae	Weighted mode	4	0.0447072	0.038163	0.325983	1.04572	0.970356	1.12694
p__Bacteroidetes	MR Egger	13	0.119545	0.102198	0.266828	1.12698	0.922412	1.37693
p__Bacteroidetes	Weighted median	13	0.0214548	0.0325266	0.509505	1.02169	0.958585	1.08894
p__Bacteroidetes	Inverse variance weighted	13	-0.0185939	0.0286301	0.516046	0.981578	0.928014	1.03823
p__Bacteroidetes	Simple mode	13	0.0362641	0.0583026	0.545581	1.03693	0.924956	1.16246
p__Bacteroidetes	Weighted mode	13	0.0362641	0.0480543	0.465013	1.03693	0.943723	1.13934
p__Bacteroidetes.c__Bacteroidia	MR Egger	13	0.119143	0.102087	0.267857	1.12653	0.922242	1.37607
p__Bacteroidetes.c__Bacteroidia	Weighted median	13	0.0214047	0.0347365	0.537762	1.02164	0.954394	1.09361
p__Bacteroidetes.c__Bacteroidia	Inverse variance weighted	13	-0.0185944	0.0286202	0.515889	0.981577	0.928031	1.03821
p__Bacteroidetes.c__Bacteroidia	Simple mode	13	0.036278	0.056931	0.535946	1.03694	0.927459	1.15935
p__Bacteroidetes.c__Bacteroidia	Weighted mode	13	0.036278	0.0505583	0.486771	1.03694	0.939116	1.14496
p__Bacteroidetes.c__Bacteroidia.o__Bacteroidales	MR Egger	13	0.119141	0.102105	0.267946	1.12653	0.922207	1.37612
p__Bacteroidetes.c__Bacteroidia.o__Bacteroidales	Weighted median	13	0.0213999	0.0338741	0.527551	1.02163	0.956004	1.09176
p__Bacteroidetes.c__Bacteroidia.o__Bacteroidales	Inverse variance weighted	13	-0.0185975	0.0286195	0.515809	0.981574	0.92803	1.03821
p__Bacteroidetes.c__Bacteroidia.o__Bacteroidales	Simple mode	13	0.0362745	0.0560738	0.529873	1.03694	0.929015	1.1574
p__Bacteroidetes.c__Bacteroidia.o__Bacteroidales	Weighted mode	13	0.0362745	0.0493816	0.476708	1.03694	0.941281	1.14232
p__Bacteroidetes.c__Bacteroidia.o__Bacteroidales.f__Bacteroidaceae	MR Egger	14	0.150621	0.156424	0.354599	1.16256	0.855585	1.57966
p__Bacteroidetes.c__Bacteroidia.o__Bacteroidales.f__Bacteroidaceae	Weighted median	14	-0.0455001	0.0371724	0.220941	0.955519	0.888378	1.02774
p__Bacteroidetes.c__Bacteroidia.o__Bacteroidales.f__Bacteroidaceae	Inverse variance weighted	14	0.00626746	0.0354241	0.859566	1.00629	0.93879	1.07864
p__Bacteroidetes.c__Bacteroidia.o__Bacteroidales.f__Bacteroidaceae	Simple mode	14	-0.0604206	0.0634763	0.358531	0.941369	0.831242	1.06608
p__Bacteroidetes.c__Bacteroidia.o__Bacteroidales.f__Bacteroidaceae	Weighted mode	14	-0.057434	0.0577234	0.337902	0.944184	0.843182	1.05728
p__Bacteroidetes.c__Bacteroidia.o__Bacteroidales.f__Bacteroidaceae.g__Bacteroides	MR Egger	15	0.0816837	0.15528	0.607717	1.08511	0.800383	1.47113
p__Bacteroidetes.c__Bacteroidia.o__Bacteroidales.f__Bacteroidaceae.g__Bacteroides	Weighted median	15	-0.0507822	0.0359048	0.157258	0.950486	0.885896	1.01978
p__Bacteroidetes.c__Bacteroidia.o__Bacteroidales.f__Bacteroidaceae.g__Bacteroides	Inverse variance weighted	15	-0.00491958	0.0349114	0.887936	0.995093	0.929279	1.06557
p__Bacteroidetes.c__Bacteroidia.o__Bacteroidales.f__Bacteroidaceae.g__Bacteroides	Simple mode	15	-0.0686918	0.0572567	0.250159	0.933614	0.834506	1.04449
p__Bacteroidetes.c__Bacteroidia.o__Bacteroidales.f__Bacteroidaceae.g__Bacteroides	Weighted mode	15	-0.0637312	0.055022	0.266126	0.938257	0.842338	1.0451
p__Bacteroidetes.c__Bacteroidia.o__Bacteroidales.f__Bacteroidaceae.g__Bacteroides.s__Bacteroides_caccae	MR Egger	9	-0.0147656	0.0841036	0.865607	0.985343	0.835597	1.16192
p__Bacteroidetes.c__Bacteroidia.o__Bacteroidales.f__Bacteroidaceae.g__Bacteroides.s__Bacteroides_caccae	Weighted median	9	0.0440786	0.0331348	0.183425	1.04506	0.979351	1.11519
p__Bacteroidetes.c__Bacteroidia.o__Bacteroidales.f__Bacteroidaceae.g__Bacteroides.s__Bacteroides_caccae	Inverse variance weighted	9	0.0588946	0.0251352	0.0191236	1.06066	1.00968	1.11423
p__Bacteroidetes.c__Bacteroidia.o__Bacteroidales.f__Bacteroidaceae.g__Bacteroides.s__Bacteroides_caccae	Simple mode	9	0.0324162	0.0516934	0.548078	1.03295	0.933417	1.14309
p__Bacteroidetes.c__Bacteroidia.o__Bacteroidales.f__Bacteroidaceae.g__Bacteroides.s__Bacteroides_caccae	Weighted mode	9	0.0308245	0.0511567	0.563493	1.0313	0.932914	1.14007
p__Bacteroidetes.c__Bacteroidia.o__Bacteroidales.f__Bacteroidaceae.g__Bacteroides.s__Bacteroides_cellulosilyticus	MR Egger	13	0.0347875	0.0938983	0.718059	1.0354	0.861351	1.24462
p__Bacteroidetes.c__Bacteroidia.o__Bacteroidales.f__Bacteroidaceae.g__Bacteroides.s__Bacteroides_cellulosilyticus	Weighted median	13	0.0107749	0.0270154	0.69001	1.01083	0.958702	1.0658
p__Bacteroidetes.c__Bacteroidia.o__Bacteroidales.f__Bacteroidaceae.g__Bacteroides.s__Bacteroides_cellulosilyticus	Inverse variance weighted	13	0.00813148	0.022944	0.723035	1.00816	0.963831	1.05454
p__Bacteroidetes.c__Bacteroidia.o__Bacteroidales.f__Bacteroidaceae.g__Bacteroides.s__Bacteroides_cellulosilyticus	Simple mode	13	-0.0611726	0.0531678	0.272326	0.940661	0.84757	1.04398
p__Bacteroidetes.c__Bacteroidia.o__Bacteroidales.f__Bacteroidaceae.g__Bacteroides.s__Bacteroides_cellulosilyticus	Weighted mode	13	-0.0611726	0.0547613	0.285828	0.940661	0.844927	1.04724
p__Bacteroidetes.c__Bacteroidia.o__Bacteroidales.f__Bacteroidaceae.g__Bacteroides.s__Bacteroides_clarus	MR Egger	8	0.0874412	0.0655512	0.230623	1.09138	0.959792	1.24101
p__Bacteroidetes.c__Bacteroidia.o__Bacteroidales.f__Bacteroidaceae.g__Bacteroides.s__Bacteroides_clarus	Weighted median	8	0.0146439	0.0203185	0.471085	1.01475	0.975134	1.05598
p__Bacteroidetes.c__Bacteroidia.o__Bacteroidales.f__Bacteroidaceae.g__Bacteroides.s__Bacteroides_clarus	Inverse variance weighted	8	-0.000898197	0.015587	0.954047	0.999102	0.969041	1.0301
p__Bacteroidetes.c__Bacteroidia.o__Bacteroidales.f__Bacteroidaceae.g__Bacteroides.s__Bacteroides_clarus	Simple mode	8	0.0229626	0.0306451	0.478091	1.02323	0.963578	1.08657
p__Bacteroidetes.c__Bacteroidia.o__Bacteroidales.f__Bacteroidaceae.g__Bacteroides.s__Bacteroides_clarus	Weighted mode	8	0.0233794	0.0328068	0.499127	1.02365	0.959904	1.09164
p__Bacteroidetes.c__Bacteroidia.o__Bacteroidales.f__Bacteroidaceae.g__Bacteroides.s__Bacteroides_coprocola	MR Egger	4	0.0604881	0.0771049	0.514916	1.06235	0.913349	1.23567
p__Bacteroidetes.c__Bacteroidia.o__Bacteroidales.f__Bacteroidaceae.g__Bacteroides.s__Bacteroides_coprocola	Weighted median	4	0.0141732	0.0252077	0.573941	1.01427	0.96538	1.06565
p__Bacteroidetes.c__Bacteroidia.o__Bacteroidales.f__Bacteroidaceae.g__Bacteroides.s__Bacteroides_coprocola	Inverse variance weighted	4	0.0110772	0.0210629	0.598951	1.01114	0.970246	1.05376
p__Bacteroidetes.c__Bacteroidia.o__Bacteroidales.f__Bacteroidaceae.g__Bacteroides.s__Bacteroides_coprocola	Simple mode	4	0.0264157	0.036359	0.520073	1.02677	0.956143	1.10261
p__Bacteroidetes.c__Bacteroidia.o__Bacteroidales.f__Bacteroidaceae.g__Bacteroides.s__Bacteroides_coprocola	Weighted mode	4	0.0211016	0.0340146	0.578951	1.02133	0.955456	1.09174
p__Bacteroidetes.c__Bacteroidia.o__Bacteroidales.f__Bacteroidaceae.g__Bacteroides.s__Bacteroides_dorei	MR Egger	15	-0.0368657	0.117899	0.759476	0.963806	0.764948	1.21436
p__Bacteroidetes.c__Bacteroidia.o__Bacteroidales.f__Bacteroidaceae.g__Bacteroides.s__Bacteroides_dorei	Weighted median	15	-0.00697901	0.0296683	0.814027	0.993045	0.936947	1.0525
p__Bacteroidetes.c__Bacteroidia.o__Bacteroidales.f__Bacteroidaceae.g__Bacteroides.s__Bacteroides_dorei	Inverse variance weighted	15	0.00965036	0.0216256	0.655419	1.0097	0.967794	1.05341
p__Bacteroidetes.c__Bacteroidia.o__Bacteroidales.f__Bacteroidaceae.g__Bacteroides.s__Bacteroides_dorei	Simple mode	15	0.0047524	0.0509042	0.926941	1.00476	0.909355	1.11018
p__Bacteroidetes.c__Bacteroidia.o__Bacteroidales.f__Bacteroidaceae.g__Bacteroides.s__Bacteroides_dorei	Weighted mode	15	0.00581891	0.0514833	0.911615	1.00584	0.909293	1.11263
p__Bacteroidetes.c__Bacteroidia.o__Bacteroidales.f__Bacteroidaceae.g__Bacteroides.s__Bacteroides_eggerthii	MR Egger	8	-0.102546	0.0828262	0.26193	0.902537	0.767294	1.06162
p__Bacteroidetes.c__Bacteroidia.o__Bacteroidales.f__Bacteroidaceae.g__Bacteroides.s__Bacteroides_eggerthii	Weighted median	8	0.0419665	0.0245883	0.0878653	1.04286	0.993793	1.09435
p__Bacteroidetes.c__Bacteroidia.o__Bacteroidales.f__Bacteroidaceae.g__Bacteroides.s__Bacteroides_eggerthii	Inverse variance weighted	8	0.0133608	0.0257214	0.603454	1.01345	0.963625	1.06585
p__Bacteroidetes.c__Bacteroidia.o__Bacteroidales.f__Bacteroidaceae.g__Bacteroides.s__Bacteroides_eggerthii	Simple mode	8	0.0597566	0.0362793	0.143525	1.06158	0.988713	1.13981
p__Bacteroidetes.c__Bacteroidia.o__Bacteroidales.f__Bacteroidaceae.g__Bacteroides.s__Bacteroides_eggerthii	Weighted mode	8	0.0578052	0.0359962	0.152337	1.05951	0.987334	1.13696
p__Bacteroidetes.c__Bacteroidia.o__Bacteroidales.f__Bacteroidaceae.g__Bacteroides.s__Bacteroides_faecis	MR Egger	14	-0.0853789	0.0456394	0.0859606	0.918164	0.839598	1.00408
p__Bacteroidetes.c__Bacteroidia.o__Bacteroidales.f__Bacteroidaceae.g__Bacteroides.s__Bacteroides_faecis	Weighted median	14	0.0119805	0.0147242	0.415839	1.01205	0.983263	1.04169
p__Bacteroidetes.c__Bacteroidia.o__Bacteroidales.f__Bacteroidaceae.g__Bacteroides.s__Bacteroides_faecis	Inverse variance weighted	14	0.00890741	0.0141341	0.528558	1.00895	0.98138	1.03729
p__Bacteroidetes.c__Bacteroidia.o__Bacteroidales.f__Bacteroidaceae.g__Bacteroides.s__Bacteroides_faecis	Simple mode	14	0.0371262	0.0246559	0.156032	1.03782	0.988863	1.08921
p__Bacteroidetes.c__Bacteroidia.o__Bacteroidales.f__Bacteroidaceae.g__Bacteroides.s__Bacteroides_faecis	Weighted mode	14	0.0305747	0.0242199	0.228988	1.03105	0.983246	1.08117
p__Bacteroidetes.c__Bacteroidia.o__Bacteroidales.f__Bacteroidaceae.g__Bacteroides.s__Bacteroides_finegoldii	MR Egger	18	-0.0427265	0.0689891	0.544422	0.958173	0.836988	1.0969
p__Bacteroidetes.c__Bacteroidia.o__Bacteroidales.f__Bacteroidaceae.g__Bacteroides.s__Bacteroides_finegoldii	Weighted median	18	-0.00734728	0.0171957	0.66918	0.99268	0.95978	1.02671
p__Bacteroidetes.c__Bacteroidia.o__Bacteroidales.f__Bacteroidaceae.g__Bacteroides.s__Bacteroides_finegoldii	Inverse variance weighted	18	0.0225786	0.0183024	0.217335	1.02284	0.986794	1.06019
p__Bacteroidetes.c__Bacteroidia.o__Bacteroidales.f__Bacteroidaceae.g__Bacteroides.s__Bacteroides_finegoldii	Simple mode	18	-0.0279221	0.0283173	0.337939	0.972464	0.919961	1.02796
p__Bacteroidetes.c__Bacteroidia.o__Bacteroidales.f__Bacteroidaceae.g__Bacteroides.s__Bacteroides_finegoldii	Weighted mode	18	-0.0232975	0.0252972	0.369961	0.976972	0.929712	1.02663
p__Bacteroidetes.c__Bacteroidia.o__Bacteroidales.f__Bacteroidaceae.g__Bacteroides.s__Bacteroides_fragilis	MR Egger	17	0.0718146	0.0580128	0.234776	1.07446	0.958975	1.20384
p__Bacteroidetes.c__Bacteroidia.o__Bacteroidales.f__Bacteroidaceae.g__Bacteroides.s__Bacteroides_fragilis	Weighted median	17	0.0295634	0.0185358	0.110728	1.03	0.993256	1.06811
p__Bacteroidetes.c__Bacteroidia.o__Bacteroidales.f__Bacteroidaceae.g__Bacteroides.s__Bacteroides_fragilis	Inverse variance weighted	17	0.0100775	0.0136922	0.46173	1.01013	0.98338	1.0376
p__Bacteroidetes.c__Bacteroidia.o__Bacteroidales.f__Bacteroidaceae.g__Bacteroides.s__Bacteroides_fragilis	Simple mode	17	0.0342071	0.0318607	0.298908	1.0348	0.972155	1.10148
p__Bacteroidetes.c__Bacteroidia.o__Bacteroidales.f__Bacteroidaceae.g__Bacteroides.s__Bacteroides_fragilis	Weighted mode	17	0.0336488	0.0305353	0.286777	1.03422	0.97414	1.09801
p__Bacteroidetes.c__Bacteroidia.o__Bacteroidales.f__Bacteroidaceae.g__Bacteroides.s__Bacteroides_intestinalis	MR Egger	4	0.0385427	0.0785168	0.672085	1.0393	0.891054	1.2122
p__Bacteroidetes.c__Bacteroidia.o__Bacteroidales.f__Bacteroidaceae.g__Bacteroides.s__Bacteroides_intestinalis	Weighted median	4	0.00864631	0.0222119	0.69708	1.00868	0.965713	1.05357
p__Bacteroidetes.c__Bacteroidia.o__Bacteroidales.f__Bacteroidaceae.g__Bacteroides.s__Bacteroides_intestinalis	Inverse variance weighted	4	0.00342931	0.0192399	0.858535	1.00344	0.9663	1.042
p__Bacteroidetes.c__Bacteroidia.o__Bacteroidales.f__Bacteroidaceae.g__Bacteroides.s__Bacteroides_intestinalis	Simple mode	4	0.0139168	0.0311329	0.685168	1.01401	0.953988	1.07782
p__Bacteroidetes.c__Bacteroidia.o__Bacteroidales.f__Bacteroidaceae.g__Bacteroides.s__Bacteroides_intestinalis	Weighted mode	4	0.0136719	0.0316738	0.695139	1.01377	0.952744	1.0787
p__Bacteroidetes.c__Bacteroidia.o__Bacteroidales.f__Bacteroidaceae.g__Bacteroides.s__Bacteroides_massiliensis	MR Egger	6	0.0726659	0.138072	0.626517	1.07537	0.820407	1.40957
p__Bacteroidetes.c__Bacteroidia.o__Bacteroidales.f__Bacteroidaceae.g__Bacteroides.s__Bacteroides_massiliensis	Weighted median	6	0.0187489	0.0326086	0.565312	1.01893	0.955841	1.08617
p__Bacteroidetes.c__Bacteroidia.o__Bacteroidales.f__Bacteroidaceae.g__Bacteroides.s__Bacteroides_massiliensis	Inverse variance weighted	6	0.028396	0.0258628	0.272227	1.0288	0.977952	1.0823
p__Bacteroidetes.c__Bacteroidia.o__Bacteroidales.f__Bacteroidaceae.g__Bacteroides.s__Bacteroides_massiliensis	Simple mode	6	0.00974779	0.0508192	0.855435	1.0098	0.914061	1.11556
p__Bacteroidetes.c__Bacteroidia.o__Bacteroidales.f__Bacteroidaceae.g__Bacteroides.s__Bacteroides_massiliensis	Weighted mode	6	0.000261128	0.0473691	0.995815	1.00026	0.911574	1.09758
p__Bacteroidetes.c__Bacteroidia.o__Bacteroidales.f__Bacteroidaceae.g__Bacteroides.s__Bacteroides_nordii	Wald ratio	1	0.0340394	0.0298499	0.25414	1.03463	0.97583	1.09696
p__Bacteroidetes.c__Bacteroidia.o__Bacteroidales.f__Bacteroidaceae.g__Bacteroides.s__Bacteroides_ovatus	MR Egger	15	-0.05483	0.0859512	0.534601	0.946646	0.799879	1.12034
p__Bacteroidetes.c__Bacteroidia.o__Bacteroidales.f__Bacteroidaceae.g__Bacteroides.s__Bacteroides_ovatus	Weighted median	15	-0.027617	0.0274538	0.314443	0.972761	0.9218	1.02654
p__Bacteroidetes.c__Bacteroidia.o__Bacteroidales.f__Bacteroidaceae.g__Bacteroides.s__Bacteroides_ovatus	Inverse variance weighted	15	-0.0054142	0.02071	0.793761	0.9946	0.955036	1.0358
p__Bacteroidetes.c__Bacteroidia.o__Bacteroidales.f__Bacteroidaceae.g__Bacteroides.s__Bacteroides_ovatus	Simple mode	15	-0.0305857	0.0456393	0.513659	0.969877	0.886886	1.06063
p__Bacteroidetes.c__Bacteroidia.o__Bacteroidales.f__Bacteroidaceae.g__Bacteroides.s__Bacteroides_ovatus	Weighted mode	15	-0.0313311	0.0440547	0.488649	0.969155	0.888982	1.05656
p__Bacteroidetes.c__Bacteroidia.o__Bacteroidales.f__Bacteroidaceae.g__Bacteroides.s__Bacteroides_plebeius	MR Egger	7	-0.0527563	0.0914037	0.588831	0.948611	0.793019	1.13473
p__Bacteroidetes.c__Bacteroidia.o__Bacteroidales.f__Bacteroidaceae.g__Bacteroides.s__Bacteroides_plebeius	Weighted median	7	-0.0105645	0.0230325	0.646466	0.989491	0.945815	1.03518
p__Bacteroidetes.c__Bacteroidia.o__Bacteroidales.f__Bacteroidaceae.g__Bacteroides.s__Bacteroides_plebeius	Inverse variance weighted	7	0.00855673	0.0210756	0.684741	1.00859	0.967779	1.05113
p__Bacteroidetes.c__Bacteroidia.o__Bacteroidales.f__Bacteroidaceae.g__Bacteroides.s__Bacteroides_plebeius	Simple mode	7	-0.0139568	0.0333543	0.690189	0.98614	0.923734	1.05276
p__Bacteroidetes.c__Bacteroidia.o__Bacteroidales.f__Bacteroidaceae.g__Bacteroides.s__Bacteroides_plebeius	Weighted mode	7	-0.0139568	0.0302012	0.660273	0.98614	0.92946	1.04628
p__Bacteroidetes.c__Bacteroidia.o__Bacteroidales.f__Bacteroidaceae.g__Bacteroides.s__Bacteroides_salyersiae	MR Egger	11	-0.0681909	0.0707855	0.360543	0.934082	0.813076	1.0731
p__Bacteroidetes.c__Bacteroidia.o__Bacteroidales.f__Bacteroidaceae.g__Bacteroides.s__Bacteroides_salyersiae	Weighted median	11	-0.000298792	0.01772	0.986547	0.999701	0.965576	1.03503
p__Bacteroidetes.c__Bacteroidia.o__Bacteroidales.f__Bacteroidaceae.g__Bacteroides.s__Bacteroides_salyersiae	Inverse variance weighted	11	-0.00759755	0.0183074	0.678143	0.992431	0.957452	1.02869
p__Bacteroidetes.c__Bacteroidia.o__Bacteroidales.f__Bacteroidaceae.g__Bacteroides.s__Bacteroides_salyersiae	Simple mode	11	0.00795775	0.0320948	0.809194	1.00799	0.946534	1.07343
p__Bacteroidetes.c__Bacteroidia.o__Bacteroidales.f__Bacteroidaceae.g__Bacteroides.s__Bacteroides_salyersiae	Weighted mode	11	0.000212625	0.0336924	0.995089	1.00021	0.936295	1.06849
p__Bacteroidetes.c__Bacteroidia.o__Bacteroidales.f__Bacteroidaceae.g__Bacteroides.s__Bacteroides_stercoris	MR Egger	7	-0.888015	0.264964	0.0202965	0.411472	0.244792	0.691643
p__Bacteroidetes.c__Bacteroidia.o__Bacteroidales.f__Bacteroidaceae.g__Bacteroides.s__Bacteroides_stercoris	Weighted median	7	0.0186828	0.0403702	0.643518	1.01886	0.941348	1.10275
p__Bacteroidetes.c__Bacteroidia.o__Bacteroidales.f__Bacteroidaceae.g__Bacteroides.s__Bacteroides_stercoris	Inverse variance weighted	7	-0.00632266	0.0390116	0.87125	0.993697	0.920549	1.07266
p__Bacteroidetes.c__Bacteroidia.o__Bacteroidales.f__Bacteroidaceae.g__Bacteroides.s__Bacteroides_stercoris	Simple mode	7	0.0354538	0.060049	0.576458	1.03609	0.921049	1.1655
p__Bacteroidetes.c__Bacteroidia.o__Bacteroidales.f__Bacteroidaceae.g__Bacteroides.s__Bacteroides_stercoris	Weighted mode	7	0.0295868	0.0515152	0.586614	1.03003	0.931105	1.13946
p__Bacteroidetes.c__Bacteroidia.o__Bacteroidales.f__Bacteroidaceae.g__Bacteroides.s__Bacteroides_thetaiotaomicron	MR Egger	8	-0.213807	0.113654	0.108971	0.807504	0.64625	1.00899
p__Bacteroidetes.c__Bacteroidia.o__Bacteroidales.f__Bacteroidaceae.g__Bacteroides.s__Bacteroides_thetaiotaomicron	Weighted median	8	-0.000563218	0.0366853	0.987751	0.999437	0.930097	1.07395
p__Bacteroidetes.c__Bacteroidia.o__Bacteroidales.f__Bacteroidaceae.g__Bacteroides.s__Bacteroides_thetaiotaomicron	Inverse variance weighted	8	-0.0125177	0.0283019	0.658279	0.98756	0.93427	1.04389
p__Bacteroidetes.c__Bacteroidia.o__Bacteroidales.f__Bacteroidaceae.g__Bacteroides.s__Bacteroides_thetaiotaomicron	Simple mode	8	0.0391139	0.0592317	0.530149	1.03989	0.925908	1.1679
p__Bacteroidetes.c__Bacteroidia.o__Bacteroidales.f__Bacteroidaceae.g__Bacteroides.s__Bacteroides_thetaiotaomicron	Weighted mode	8	0.0375836	0.0590687	0.544835	1.0383	0.924788	1.16574
p__Bacteroidetes.c__Bacteroidia.o__Bacteroidales.f__Bacteroidaceae.g__Bacteroides.s__Bacteroides_uniformis	MR Egger	8	0.0991116	0.137425	0.49791	1.10419	0.843461	1.44551
p__Bacteroidetes.c__Bacteroidia.o__Bacteroidales.f__Bacteroidaceae.g__Bacteroides.s__Bacteroides_uniformis	Weighted median	8	-0.0199995	0.0403822	0.62042	0.980199	0.905608	1.06093
p__Bacteroidetes.c__Bacteroidia.o__Bacteroidales.f__Bacteroidaceae.g__Bacteroides.s__Bacteroides_uniformis	Inverse variance weighted	8	-0.0270064	0.0326144	0.407642	0.973355	0.913081	1.03761
p__Bacteroidetes.c__Bacteroidia.o__Bacteroidales.f__Bacteroidaceae.g__Bacteroides.s__Bacteroides_uniformis	Simple mode	8	-0.0198227	0.0632322	0.763043	0.980372	0.866098	1.10973
p__Bacteroidetes.c__Bacteroidia.o__Bacteroidales.f__Bacteroidaceae.g__Bacteroides.s__Bacteroides_uniformis	Weighted mode	8	-0.0155945	0.0656767	0.819113	0.984527	0.86561	1.11978
p__Bacteroidetes.c__Bacteroidia.o__Bacteroidales.f__Bacteroidaceae.g__Bacteroides.s__Bacteroides_vulgatus	MR Egger	8	0.655235	0.364781	0.122588	1.92559	0.942014	3.93616
p__Bacteroidetes.c__Bacteroidia.o__Bacteroidales.f__Bacteroidaceae.g__Bacteroides.s__Bacteroides_vulgatus	Weighted median	8	-0.0346736	0.0491063	0.480131	0.965921	0.877286	1.06351
p__Bacteroidetes.c__Bacteroidia.o__Bacteroidales.f__Bacteroidaceae.g__Bacteroides.s__Bacteroides_vulgatus	Inverse variance weighted	8	0.0896931	0.0916192	0.327592	1.09384	0.91404	1.309
p__Bacteroidetes.c__Bacteroidia.o__Bacteroidales.f__Bacteroidaceae.g__Bacteroides.s__Bacteroides_vulgatus	Simple mode	8	-0.06329	0.0583429	0.313954	0.938671	0.837242	1.05239
p__Bacteroidetes.c__Bacteroidia.o__Bacteroidales.f__Bacteroidaceae.g__Bacteroides.s__Bacteroides_vulgatus	Weighted mode	8	-0.058534	0.0551737	0.32396	0.943146	0.846475	1.05086
p__Bacteroidetes.c__Bacteroidia.o__Bacteroidales.f__Bacteroidaceae.g__Bacteroides.s__Bacteroides_xylanisolvens	MR Egger	13	0.124689	0.0765162	0.131466	1.1328	0.975034	1.31608
p__Bacteroidetes.c__Bacteroidia.o__Bacteroidales.f__Bacteroidaceae.g__Bacteroides.s__Bacteroides_xylanisolvens	Weighted median	13	-0.00279971	0.0299563	0.925538	0.997204	0.94034	1.05751
p__Bacteroidetes.c__Bacteroidia.o__Bacteroidales.f__Bacteroidaceae.g__Bacteroides.s__Bacteroides_xylanisolvens	Inverse variance weighted	13	0.00546954	0.0217174	0.801156	1.00548	0.963583	1.04921
p__Bacteroidetes.c__Bacteroidia.o__Bacteroidales.f__Bacteroidaceae.g__Bacteroides.s__Bacteroides_xylanisolvens	Simple mode	13	-0.0420098	0.0593676	0.492695	0.95886	0.853534	1.07718
p__Bacteroidetes.c__Bacteroidia.o__Bacteroidales.f__Bacteroidaceae.g__Bacteroides.s__Bacteroides_xylanisolvens	Weighted mode	13	-0.0458033	0.0558429	0.428084	0.95523	0.856197	1.06572
p__Bacteroidetes.c__Bacteroidia.o__Bacteroidales.f__Bacteroidales_noname	MR Egger	9	0.289111	0.230751	0.250469	1.33524	0.849454	2.09884
p__Bacteroidetes.c__Bacteroidia.o__Bacteroidales.f__Bacteroidales_noname	Weighted median	9	0.0188536	0.0440784	0.668849	1.01903	0.93469	1.11099
p__Bacteroidetes.c__Bacteroidia.o__Bacteroidales.f__Bacteroidales_noname	Inverse variance weighted	9	-0.0235914	0.0519623	0.649822	0.976685	0.882111	1.0814
p__Bacteroidetes.c__Bacteroidia.o__Bacteroidales.f__Bacteroidales_noname	Simple mode	9	0.0362506	0.0615264	0.571994	1.03692	0.919118	1.16981
p__Bacteroidetes.c__Bacteroidia.o__Bacteroidales.f__Bacteroidales_noname	Weighted mode	9	0.0347733	0.0536426	0.534988	1.03538	0.932053	1.15017
p__Bacteroidetes.c__Bacteroidia.o__Bacteroidales.f__Bacteroidales_noname.g__Bacteroidales_noname	MR Egger	9	0.289108	0.230972	0.250882	1.33524	0.849085	2.09974
p__Bacteroidetes.c__Bacteroidia.o__Bacteroidales.f__Bacteroidales_noname.g__Bacteroidales_noname	Weighted median	9	0.0188207	0.0437468	0.667037	1.019	0.935267	1.11023
p__Bacteroidetes.c__Bacteroidia.o__Bacteroidales.f__Bacteroidales_noname.g__Bacteroidales_noname	Inverse variance weighted	9	-0.0236112	0.0519488	0.649462	0.976665	0.882117	1.08135
p__Bacteroidetes.c__Bacteroidia.o__Bacteroidales.f__Bacteroidales_noname.g__Bacteroidales_noname	Simple mode	9	0.0363696	0.0567113	0.539254	1.03704	0.927943	1.15896
p__Bacteroidetes.c__Bacteroidia.o__Bacteroidales.f__Bacteroidales_noname.g__Bacteroidales_noname	Weighted mode	9	0.0348919	0.0542065	0.537792	1.03551	0.931133	1.15158
p__Bacteroidetes.c__Bacteroidia.o__Bacteroidales.f__Bacteroidales_noname.g__Bacteroidales_noname.s__Bacteroidales_bacterium_ph8	MR Egger	8	0.363347	0.248636	0.194226	1.43813	0.883397	2.34122
p__Bacteroidetes.c__Bacteroidia.o__Bacteroidales.f__Bacteroidales_noname.g__Bacteroidales_noname.s__Bacteroidales_bacterium_ph8	Weighted median	8	0.0179139	0.0451205	0.69135	1.01808	0.931907	1.11221
p__Bacteroidetes.c__Bacteroidia.o__Bacteroidales.f__Bacteroidales_noname.g__Bacteroidales_noname.s__Bacteroidales_bacterium_ph8	Inverse variance weighted	8	-0.0326881	0.0592074	0.580883	0.96784	0.861798	1.08693
p__Bacteroidetes.c__Bacteroidia.o__Bacteroidales.f__Bacteroidales_noname.g__Bacteroidales_noname.s__Bacteroidales_bacterium_ph8	Simple mode	8	0.0295605	0.0594095	0.634033	1.03	0.916785	1.1572
p__Bacteroidetes.c__Bacteroidia.o__Bacteroidales.f__Bacteroidales_noname.g__Bacteroidales_noname.s__Bacteroidales_bacterium_ph8	Weighted mode	8	0.0295605	0.0557175	0.612144	1.03	0.923443	1.14886
p__Bacteroidetes.c__Bacteroidia.o__Bacteroidales.f__Porphyromonadaceae	MR Egger	16	-0.238029	0.121826	0.0709964	0.78818	0.620762	1.00075
p__Bacteroidetes.c__Bacteroidia.o__Bacteroidales.f__Porphyromonadaceae	Weighted median	16	0.00893701	0.0303867	0.768675	1.00898	0.950639	1.0709
p__Bacteroidetes.c__Bacteroidia.o__Bacteroidales.f__Porphyromonadaceae	Inverse variance weighted	16	-0.00949202	0.0291452	0.744666	0.990553	0.935554	1.04879
p__Bacteroidetes.c__Bacteroidia.o__Bacteroidales.f__Porphyromonadaceae	Simple mode	16	0.0149992	0.0461501	0.749663	1.01511	0.927321	1.11121
p__Bacteroidetes.c__Bacteroidia.o__Bacteroidales.f__Porphyromonadaceae	Weighted mode	16	0.0149992	0.0438851	0.737255	1.01511	0.931447	1.10629
p__Bacteroidetes.c__Bacteroidia.o__Bacteroidales.f__Porphyromonadaceae.g__Barnesiella	MR Egger	14	-0.00332798	0.088191	0.970519	0.996678	0.838465	1.18474
p__Bacteroidetes.c__Bacteroidia.o__Bacteroidales.f__Porphyromonadaceae.g__Barnesiella	Weighted median	14	-0.0495733	0.0324606	0.126716	0.951635	0.892976	1.01415
p__Bacteroidetes.c__Bacteroidia.o__Bacteroidales.f__Porphyromonadaceae.g__Barnesiella	Inverse variance weighted	14	-0.0321684	0.0240986	0.18192	0.968344	0.923669	1.01518
p__Bacteroidetes.c__Bacteroidia.o__Bacteroidales.f__Porphyromonadaceae.g__Barnesiella	Simple mode	14	-0.0535586	0.05674	0.362418	0.94785	0.84809	1.05935
p__Bacteroidetes.c__Bacteroidia.o__Bacteroidales.f__Porphyromonadaceae.g__Barnesiella	Weighted mode	14	-0.0535586	0.0544766	0.343478	0.94785	0.85186	1.05466
p__Bacteroidetes.c__Bacteroidia.o__Bacteroidales.f__Porphyromonadaceae.g__Barnesiella.s__Barnesiella_intestinihominis	MR Egger	13	-0.06126	0.115082	0.605093	0.940579	0.750646	1.17857
p__Bacteroidetes.c__Bacteroidia.o__Bacteroidales.f__Porphyromonadaceae.g__Barnesiella.s__Barnesiella_intestinihominis	Weighted median	13	-0.0492387	0.0352833	0.162857	0.951954	0.888346	1.02012
p__Bacteroidetes.c__Bacteroidia.o__Bacteroidales.f__Porphyromonadaceae.g__Barnesiella.s__Barnesiella_intestinihominis	Inverse variance weighted	13	-0.013597	0.0305491	0.656257	0.986495	0.929161	1.04737
p__Bacteroidetes.c__Bacteroidia.o__Bacteroidales.f__Porphyromonadaceae.g__Barnesiella.s__Barnesiella_intestinihominis	Simple mode	13	-0.0477374	0.0608795	0.448166	0.953384	0.846148	1.07421
p__Bacteroidetes.c__Bacteroidia.o__Bacteroidales.f__Porphyromonadaceae.g__Barnesiella.s__Barnesiella_intestinihominis	Weighted mode	13	-0.0462919	0.0584128	0.443458	0.954763	0.851478	1.07058
p__Bacteroidetes.c__Bacteroidia.o__Bacteroidales.f__Porphyromonadaceae.g__Coprobacter	MR Egger	7	0.15774	0.136508	0.300085	1.17086	0.896	1.53004
p__Bacteroidetes.c__Bacteroidia.o__Bacteroidales.f__Porphyromonadaceae.g__Coprobacter	Weighted median	7	-0.020235	0.0311163	0.515498	0.979968	0.921988	1.04159
p__Bacteroidetes.c__Bacteroidia.o__Bacteroidales.f__Porphyromonadaceae.g__Coprobacter	Inverse variance weighted	7	0.00136813	0.0222469	0.950963	1.00137	0.958644	1.046
p__Bacteroidetes.c__Bacteroidia.o__Bacteroidales.f__Porphyromonadaceae.g__Coprobacter	Simple mode	7	-0.0335192	0.0473523	0.505581	0.967036	0.881324	1.06108
p__Bacteroidetes.c__Bacteroidia.o__Bacteroidales.f__Porphyromonadaceae.g__Coprobacter	Weighted mode	7	-0.0335192	0.0466076	0.49907	0.967036	0.882612	1.05954
p__Bacteroidetes.c__Bacteroidia.o__Bacteroidales.f__Porphyromonadaceae.g__Coprobacter.s__Coprobacter_fastidiosus	MR Egger	7	0.15374	0.132774	0.299201	1.16619	0.898978	1.51282
p__Bacteroidetes.c__Bacteroidia.o__Bacteroidales.f__Porphyromonadaceae.g__Coprobacter.s__Coprobacter_fastidiosus	Weighted median	7	-0.0198881	0.030281	0.51132	0.980308	0.923819	1.04025
p__Bacteroidetes.c__Bacteroidia.o__Bacteroidales.f__Porphyromonadaceae.g__Coprobacter.s__Coprobacter_fastidiosus	Inverse variance weighted	7	0.00149005	0.0222207	0.946537	1.00149	0.95881	1.04607
p__Bacteroidetes.c__Bacteroidia.o__Bacteroidales.f__Porphyromonadaceae.g__Coprobacter.s__Coprobacter_fastidiosus	Simple mode	7	-0.0332035	0.0450741	0.48913	0.967342	0.885548	1.05669
p__Bacteroidetes.c__Bacteroidia.o__Bacteroidales.f__Porphyromonadaceae.g__Coprobacter.s__Coprobacter_fastidiosus	Weighted mode	7	-0.033772	0.0431698	0.463781	0.966792	0.888354	1.05216
p__Bacteroidetes.c__Bacteroidia.o__Bacteroidales.f__Porphyromonadaceae.g__Odoribacter	MR Egger	10	0.164213	0.148491	0.300924	1.17847	0.880884	1.57658
p__Bacteroidetes.c__Bacteroidia.o__Bacteroidales.f__Porphyromonadaceae.g__Odoribacter	Weighted median	10	-0.024838	0.0368321	0.500083	0.975468	0.90753	1.04849
p__Bacteroidetes.c__Bacteroidia.o__Bacteroidales.f__Porphyromonadaceae.g__Odoribacter	Inverse variance weighted	10	0.0046298	0.0337986	0.891045	1.00464	0.940244	1.07345
p__Bacteroidetes.c__Bacteroidia.o__Bacteroidales.f__Porphyromonadaceae.g__Odoribacter	Simple mode	10	-0.041073	0.0620205	0.524406	0.959759	0.849903	1.08382
p__Bacteroidetes.c__Bacteroidia.o__Bacteroidales.f__Porphyromonadaceae.g__Odoribacter	Weighted mode	10	-0.041073	0.0599075	0.510234	0.959759	0.85343	1.07934
p__Bacteroidetes.c__Bacteroidia.o__Bacteroidales.f__Porphyromonadaceae.g__Odoribacter.s__Odoribacter_splanchnicus	MR Egger	14	0.0155745	0.0787985	0.846627	1.0157	0.870341	1.18533
p__Bacteroidetes.c__Bacteroidia.o__Bacteroidales.f__Porphyromonadaceae.g__Odoribacter.s__Odoribacter_splanchnicus	Weighted median	14	-0.0454691	0.0274609	0.0977667	0.955549	0.905478	1.00839
p__Bacteroidetes.c__Bacteroidia.o__Bacteroidales.f__Porphyromonadaceae.g__Odoribacter.s__Odoribacter_splanchnicus	Inverse variance weighted	14	-0.032859	0.0209957	0.117575	0.967675	0.928662	1.00833
p__Bacteroidetes.c__Bacteroidia.o__Bacteroidales.f__Porphyromonadaceae.g__Odoribacter.s__Odoribacter_splanchnicus	Simple mode	14	-0.0560714	0.0486875	0.270202	0.945472	0.859419	1.04014
p__Bacteroidetes.c__Bacteroidia.o__Bacteroidales.f__Porphyromonadaceae.g__Odoribacter.s__Odoribacter_splanchnicus	Weighted mode	14	-0.0568006	0.0475398	0.253508	0.944782	0.860726	1.03705
p__Bacteroidetes.c__Bacteroidia.o__Bacteroidales.f__Porphyromonadaceae.g__Parabacteroides	MR Egger	13	0.214399	0.143411	0.163041	1.23912	0.935488	1.64129
p__Bacteroidetes.c__Bacteroidia.o__Bacteroidales.f__Porphyromonadaceae.g__Parabacteroides	Weighted median	13	0.0117957	0.0323399	0.715305	1.01187	0.949718	1.07808
p__Bacteroidetes.c__Bacteroidia.o__Bacteroidales.f__Porphyromonadaceae.g__Parabacteroides	Inverse variance weighted	13	-0.00376677	0.0293192	0.897773	0.99624	0.940605	1.05517
p__Bacteroidetes.c__Bacteroidia.o__Bacteroidales.f__Porphyromonadaceae.g__Parabacteroides	Simple mode	13	0.0248162	0.0466302	0.604307	1.02513	0.935589	1.12323
p__Bacteroidetes.c__Bacteroidia.o__Bacteroidales.f__Porphyromonadaceae.g__Parabacteroides	Weighted mode	13	0.0224106	0.0486478	0.653271	1.02266	0.929658	1.12497
p__Bacteroidetes.c__Bacteroidia.o__Bacteroidales.f__Porphyromonadaceae.g__Parabacteroides.s__Parabacteroides_distasonis	MR Egger	8	-0.0320495	0.113246	0.786681	0.968459	0.775683	1.20914
p__Bacteroidetes.c__Bacteroidia.o__Bacteroidales.f__Porphyromonadaceae.g__Parabacteroides.s__Parabacteroides_distasonis	Weighted median	8	-0.0899042	0.0378995	0.0176837	0.914019	0.848583	0.9845
p__Bacteroidetes.c__Bacteroidia.o__Bacteroidales.f__Porphyromonadaceae.g__Parabacteroides.s__Parabacteroides_distasonis	Inverse variance weighted	8	-0.0559588	0.0312086	0.072964	0.945578	0.889472	1.00522
p__Bacteroidetes.c__Bacteroidia.o__Bacteroidales.f__Porphyromonadaceae.g__Parabacteroides.s__Parabacteroides_distasonis	Simple mode	8	-0.113143	0.0634638	0.117814	0.893023	0.788572	1.01131
p__Bacteroidetes.c__Bacteroidia.o__Bacteroidales.f__Porphyromonadaceae.g__Parabacteroides.s__Parabacteroides_distasonis	Weighted mode	8	-0.109162	0.0636882	0.130249	0.896586	0.791369	1.01579
p__Bacteroidetes.c__Bacteroidia.o__Bacteroidales.f__Porphyromonadaceae.g__Parabacteroides.s__Parabacteroides_goldsteinii	MR Egger	7	-0.0613222	0.244523	0.811962	0.94052	0.582406	1.51883
p__Bacteroidetes.c__Bacteroidia.o__Bacteroidales.f__Porphyromonadaceae.g__Parabacteroides.s__Parabacteroides_goldsteinii	Weighted median	7	-0.0232269	0.0243261	0.339672	0.977041	0.931549	1.02475
p__Bacteroidetes.c__Bacteroidia.o__Bacteroidales.f__Porphyromonadaceae.g__Parabacteroides.s__Parabacteroides_goldsteinii	Inverse variance weighted	7	-0.010329	0.0317804	0.745172	0.989724	0.929955	1.05333
p__Bacteroidetes.c__Bacteroidia.o__Bacteroidales.f__Porphyromonadaceae.g__Parabacteroides.s__Parabacteroides_goldsteinii	Simple mode	7	-0.0188672	0.0328855	0.587	0.98131	0.920054	1.04664
p__Bacteroidetes.c__Bacteroidia.o__Bacteroidales.f__Porphyromonadaceae.g__Parabacteroides.s__Parabacteroides_goldsteinii	Weighted mode	7	-0.0235601	0.0291946	0.450462	0.976715	0.922395	1.03423
p__Bacteroidetes.c__Bacteroidia.o__Bacteroidales.f__Porphyromonadaceae.g__Parabacteroides.s__Parabacteroides_johnsonii	MR Egger	9	0.0738596	0.0741555	0.352421	1.07666	0.93101	1.24509
p__Bacteroidetes.c__Bacteroidia.o__Bacteroidales.f__Porphyromonadaceae.g__Parabacteroides.s__Parabacteroides_johnsonii	Weighted median	9	0.00295294	0.0185794	0.873719	1.00296	0.967091	1.04015
[truncated: 700 more rows]

## Sheet: suptable 7
Sup table 7. The full results of Mendelian Randomizaiton analysis of atrial fibrillation on gut microbiota.
[truncated: 1,036 more rows]
